# Supplementary material for: Sparse canonical methods for biological data integration: application to a cross-platform study
Source: BMC Bioinformatics. 2009 Jan 26;10:34. doi: 10.1186/1471-2105-10-34 (PMC2640358; doi:10.1186/1471-2105-10-34)
Supplement: Additional File 5 — Biological functions from Set 1 for the Ross data set. Biological functions significantly over-represented in the gene lists selected from the Ross data set by the three methods CCA-EN, CIA and sPLS (Set 1 of gene lists). Only the biological functions with a p-value lower than 0.001 for all three methods are presented. "x" indicates how the genes were selected. The analysis was performed using Ingenuity Pathways Analysis application which evaluates the over-representation of functional categories through a right-tailed Fisher's exact test. [file 1471-2105-10-34-S5.xls]

## Sheet: Set1 Ross data set
Cellular Movement
ID	Molecules	Description	Location	Type	CCA-EN	CIA	sPLS
NM_003816	ADAM9	ADAM metallopeptidase domain 9 (meltrin gamma)	Plasma Membrane	peptidase	X		X
NM_018685	ANLN	anillin, actin binding protein	Cytoplasm	other	X		X
AK092006	ANXA2	annexin A2	Plasma Membrane	other			X
NM_003567	BCAR3	breast cancer anti-estrogen resistance 3	Unknown	other	X		X
AJ223812, NM_033138	CALD1	caldesmon 1	Cytoplasm	other	X	X	X
NM_001748	CAPN2	calpain 2, (m/II) large subunit	Cytoplasm	peptidase	X		X
NM_001753	CAV1	caveolin 1, caveolae protein, 22kDa	Plasma Membrane	other	X	X	X
NM_002982	CCL2	chemokine (C-C motif) ligand 2	Extracellular Space	cytokine		X
NM_058197	CDKN2A	cyclin-dependent kinase inhibitor 2A (melanoma, p16, inhibits CDK4)	Nucleus	transcription regulator		X
NM_001845	COL4A1	collagen, type IV, alpha 1	Extracellular Space	other	X	X	X
NM_001846	COL4A2	collagen, type IV, alpha 2	Extracellular Space	other	X
AK096332	CORO1A	coronin, actin binding protein, 1A	Cytoplasm	other	X		X
NM_001901	CTGF	connective tissue growth factor	Extracellular Space	growth factor		X
NM_001554	CYR61	cysteine-rich, angiogenic inducer, 61	Extracellular Space	other	X	X	X
NM_013253	DKK3	dickkopf homolog 3 (Xenopus laevis)	Extracellular Space	other	X		X
NM_005147	DNAJA3	DnaJ (Hsp40) homolog, subfamily A, member 3	Cytoplasm	other	X	X	X
AK096708	EBF1	early B-cell factor 1	Nucleus	transcription regulator	X	X
NM_001993	F3	coagulation factor III (thromboplastin, tissue factor)	Plasma Membrane	transmembrane receptor		X
NM_001450	FHL2	four and a half LIM domains 2	Nucleus	other	X		X
NM_002026	FN1	fibronectin 1	Plasma Membrane	enzyme		X
NM_024530	FOSL2	FOS-like antigen 2	Nucleus	transcription regulator	X		X
NM_007085	FSTL1	follistatin-like 1	Extracellular Space	other		X
NM_000165	GJA1	gap junction protein, alpha 1, 43kDa	Plasma Membrane	transporter		X
NM_000166	GJB1	gap junction protein, beta 1, 32kDa	Plasma Membrane	transporter		X
AK025582	GNA12	guanine nucleotide binding protein (G protein) alpha 12	Plasma Membrane	enzyme	X		X
AL832431	GNG12	guanine nucleotide binding protein (G protein), gamma 12	Plasma Membrane	enzyme	X		X
NM_000599	IGFBP5	insulin-like growth factor binding protein 5	Extracellular Space	other	X		X
NM_002184	IL6ST	interleukin 6 signal transducer (gp130, oncostatin M receptor)	Plasma Membrane	transmembrane receptor	X		X
NM_000584	IL8	interleukin 8	Extracellular Space	cytokine		X
NM_002204	ITGA3	integrin, alpha 3 (antigen CD49C, alpha 3 subunit of VLA-3 receptor)	Plasma Membrane	other	X	X	X
NM_000210	ITGA6	integrin, alpha 6	Plasma Membrane	other		X
NM_033666	ITGB1	integrin, beta 1 (fibronectin receptor, beta polypeptide, antigen CD29 includes MDF2, MSK12)	Plasma Membrane	transmembrane receptor	X		X
NM_032876	JUB	jub, ajuba homolog (Xenopus laevis)	Plasma Membrane	other	X
NM_002293	LAMC1	laminin, gamma 1 (formerly LAMB2)	Extracellular Space	other	X		X
NM_002298	LCP1	lymphocyte cytosolic protein 1 (L-plastin)	Cytoplasm	other		X
NM_002317	LOX	lysyl oxidase	Extracellular Space	enzyme	X	X	X
AK055112, NM_005909	MAP1B	microtubule-associated protein 1B	Cytoplasm	other		X
NM_002473	MYH9	myosin, heavy chain 9, non-muscle	Cytoplasm	enzyme	X		X
NM_053025	MYLK	myosin light chain kinase	Cytoplasm	kinase	X	X	X
AL833608	NRP1	neuropilin 1	Plasma Membrane	transmembrane receptor	X		X
NM_002599	PDE2A	phosphodiesterase 2A, cGMP-stimulated	Cytoplasm	enzyme		X
NM_002658	PLAU	plasminogen activator, urokinase	Extracellular Space	peptidase		X
NM_002659	PLAUR	plasminogen activator, urokinase receptor	Plasma Membrane	transmembrane receptor		X
NM_006404	PROCR	protein C receptor, endothelial (EPCR)	Plasma Membrane	other	X		X
NM_005168	RND3	Rho family GTPase 3	Cytoplasm	enzyme	X	X	X
NM_014654	SDC3	syndecan 3	Plasma Membrane	other	X	X	X
NM_002999	SDC4	syndecan 4	Plasma Membrane	other			X
NM_000602	SERPINE1	serpin peptidase inhibitor, clade E (nexin, plasminogen activator inhibitor type 1), member 1	Extracellular Space	other		X
NM_003118	SPARC	secreted protein, acidic, cysteine-rich (osteonectin)	Extracellular Space	other		X
NM_004598	SPOCK1	sparc/osteonectin, cwcv and kazal-like domains proteoglycan (testican) 1	Extracellular Space	other		X
NM_003186	TAGLN	transgelin	Cytoplasm	other		X
NM_003238	TGFB2	transforming growth factor, beta 2	Extracellular Space	growth factor		X
NM_003246	THBS1	thrombospondin 1	Extracellular Space	other	X	X	X
NM_006288	THY1	Thy-1 cell surface antigen	Plasma Membrane	other		X
AK092051	TPM1	tropomyosin 1 (alpha)	Cytoplasm	other	X	X	X
NM_007118	TRIO	triple functional domain (PTPRF interacting)	Plasma Membrane	kinase	X		X
NM_004385	VCAN	versican	Extracellular Space	other		X
NM_014000	VCL	vinculin	Plasma Membrane	enzyme	X		X
Skeletal and Muscular System Development and Function
ID	Molecules	Description	Location	Type	CCA-EN	CIA	sPLS
AJ223812, NM_033138	CALD1	caldesmon 1	Cytoplasm	other	X	X	X
NM_001748	CAPN2	calpain 2, (m/II) large subunit	Cytoplasm	peptidase	X		X
NM_001753	CAV1	caveolin 1, caveolae protein, 22kDa	Plasma Membrane	other	X	X	X
NM_002982	CCL2	chemokine (C-C motif) ligand 2	Extracellular Space	cytokine		X
NM_058197	CDKN2A	cyclin-dependent kinase inhibitor 2A (melanoma, p16, inhibits CDK4)	Nucleus	transcription regulator		X
NM_001554	CYR61	cysteine-rich, angiogenic inducer, 61	Extracellular Space	other	X	X	X
NM_001993	F3	coagulation factor III (thromboplastin, tissue factor)	Plasma Membrane	transmembrane receptor		X
NM_001450	FHL2	four and a half LIM domains 2	Nucleus	other	X		X
NM_002026	FN1	fibronectin 1	Plasma Membrane	enzyme		X
NM_024530	FOSL2	FOS-like antigen 2	Nucleus	transcription regulator	X		X
NM_000165	GJA1	gap junction protein, alpha 1, 43kDa	Plasma Membrane	transporter		X
NM_000599	IGFBP5	insulin-like growth factor binding protein 5	Extracellular Space	other	X		X
NM_002184	IL6ST	interleukin 6 signal transducer (gp130, oncostatin M receptor)	Plasma Membrane	transmembrane receptor			X
NM_000584	IL8	interleukin 8	Extracellular Space	cytokine		X
NM_000210	ITGA6	integrin, alpha 6	Plasma Membrane	other		X
NM_033666	ITGB1	integrin, beta 1 (fibronectin receptor, beta polypeptide, antigen CD29 includes MDF2, MSK12)	Plasma Membrane	transmembrane receptor	X		X
NM_002473	MYH9	myosin, heavy chain 9, non-muscle	Cytoplasm	enzyme	X		X
NM_053025	MYLK	myosin light chain kinase	Cytoplasm	kinase	X	X	X
NM_002658	PLAU	plasminogen activator, urokinase	Extracellular Space	peptidase		X
NM_002659	PLAUR	plasminogen activator, urokinase receptor	Plasma Membrane	transmembrane receptor		X
NM_002999	SDC4	syndecan 4	Plasma Membrane	other			X
NM_000602	SERPINE1	serpin peptidase inhibitor, clade E (nexin, plasminogen activator inhibitor type 1), member 1	Extracellular Space	other		X
NM_003118	SPARC	secreted protein, acidic, cysteine-rich (osteonectin)	Extracellular Space	other		X
NM_003238	TGFB2	transforming growth factor, beta 2	Extracellular Space	growth factor		X
NM_003246	THBS1	thrombospondin 1	Extracellular Space	other	X	X	X
AK092051	TPM1	tropomyosin 1 (alpha)	Cytoplasm	other		X	X
NM_007118	TRIO	triple functional domain (PTPRF interacting)	Plasma Membrane	kinase	X		X
NM_020648	TWSG1	twisted gastrulation homolog 1 (Drosophila)	Extracellular Space	other	X		X
NM_014000	VCL	vinculin	Plasma Membrane	enzyme	X		X
Tissue Development
ID	Molecules	Description	Location	Type	CCA-EN	CIA	sPLS
NM_003816	ADAM9	ADAM metallopeptidase domain 9 (meltrin gamma)	Plasma Membrane	peptidase	X		X
NM_006988	ADAMTS1	ADAM metallopeptidase with thrombospondin type 1 motif, 1	Extracellular Space	peptidase		X
NM_001748	CAPN2	calpain 2, (m/II) large subunit	Cytoplasm	peptidase	X		X
NM_001753	CAV1	caveolin 1, caveolae protein, 22kDa	Plasma Membrane	other	X	X	X
NM_002982	CCL2	chemokine (C-C motif) ligand 2	Extracellular Space	cytokine		X
NM_058197	CDKN2A	cyclin-dependent kinase inhibitor 2A (melanoma, p16, inhibits CDK4)	Nucleus	transcription regulator		X
NM_001845	COL4A1	collagen, type IV, alpha 1	Extracellular Space	other	X	X	X
NM_001846	COL4A2	collagen, type IV, alpha 2	Extracellular Space	other	X
NM_001901	CTGF	connective tissue growth factor	Extracellular Space	growth factor		X
NM_001554	CYR61	cysteine-rich, angiogenic inducer, 61	Extracellular Space	other	X	X	X
NM_001993	F3	coagulation factor III (thromboplastin, tissue factor)	Plasma Membrane	transmembrane receptor		X
NM_001450	FHL2	four and a half LIM domains 2	Nucleus	other	X		X
NM_002026	FN1	fibronectin 1	Plasma Membrane	enzyme		X
NM_024530	FOSL2	FOS-like antigen 2	Nucleus	transcription regulator	X		X
NM_000165	GJA1	gap junction protein, alpha 1, 43kDa	Plasma Membrane	transporter		X
NM_000599	IGFBP5	insulin-like growth factor binding protein 5	Extracellular Space	other	X		X
NM_002184	IL6ST	interleukin 6 signal transducer (gp130, oncostatin M receptor)	Plasma Membrane	transmembrane receptor	X		X
NM_000584	IL8	interleukin 8	Extracellular Space	cytokine		X
NM_002204	ITGA3	integrin, alpha 3 (antigen CD49C, alpha 3 subunit of VLA-3 receptor)	Plasma Membrane	other	X	X	X
NM_000210	ITGA6	integrin, alpha 6	Plasma Membrane	other		X
NM_033666	ITGB1	integrin, beta 1 (fibronectin receptor, beta polypeptide, antigen CD29 includes MDF2, MSK12)	Plasma Membrane	transmembrane receptor	X		X
NM_002293	LAMC1	laminin, gamma 1 (formerly LAMB2)	Extracellular Space	other	X		X
NM_002298	LCP1	lymphocyte cytosolic protein 1 (L-plastin)	Cytoplasm	other		X
AK055112, NM_005909	MAP1B	microtubule-associated protein 1B	Cytoplasm	other		X
NM_002473	MYH9	myosin, heavy chain 9, non-muscle	Cytoplasm	enzyme	X		X
BC024592	NCDN	neurochondrin	Unknown	other	X
AL833608	NRP1	neuropilin 1	Plasma Membrane	transmembrane receptor	X		X
NM_002658	PLAU	plasminogen activator, urokinase	Extracellular Space	peptidase		X
NM_002659	PLAUR	plasminogen activator, urokinase receptor	Plasma Membrane	transmembrane receptor		X
NM_005168	RND3	Rho family GTPase 3	Cytoplasm	enzyme		X
NM_014654	SDC3	syndecan 3	Plasma Membrane	other		X
NM_000602	SERPINE1	serpin peptidase inhibitor, clade E (nexin, plasminogen activator inhibitor type 1), member 1	Extracellular Space	other		X
NM_003118	SPARC	secreted protein, acidic, cysteine-rich (osteonectin)	Extracellular Space	other		X
NM_004598	SPOCK1	sparc/osteonectin, cwcv and kazal-like domains proteoglycan (testican) 1	Extracellular Space	other		X
NM_002354	TACSTD1	tumor-associated calcium signal transducer 1	Plasma Membrane	other		X
NM_003186	TAGLN	transgelin	Cytoplasm	other		X
NM_003238	TGFB2	transforming growth factor, beta 2	Extracellular Space	growth factor		X
NM_003246	THBS1	thrombospondin 1	Extracellular Space	other	X	X	X
NM_006288	THY1	Thy-1 cell surface antigen	Plasma Membrane	other		X
NM_007118	TRIO	triple functional domain (PTPRF interacting)	Plasma Membrane	kinase	X		X
NM_020648	TWSG1	twisted gastrulation homolog 1 (Drosophila)	Extracellular Space	other	X		X
NM_004385	VCAN	versican	Extracellular Space	other		X
NM_014000	VCL	vinculin	Plasma Membrane	enzyme	X		X
Cell-to-Cell Signaling and Interaction
ID	Molecules	Description	Location	Type	CCA-EN	CIA	sPLS
NM_001102	ACTN1	actinin, alpha 1	Cytoplasm	other	X		X
NM_003816	ADAM9	ADAM metallopeptidase domain 9 (meltrin gamma)	Plasma Membrane	peptidase	X		X
AK092006	ANXA2	annexin A2	Plasma Membrane	other			X
NM_001154	ANXA5	annexin A5	Plasma Membrane	other	X
AJ223812, NM_033138	CALD1	caldesmon 1	Cytoplasm	other	X		X
NM_001748	CAPN2	calpain 2, (m/II) large subunit	Cytoplasm	peptidase	X		X
NM_001753	CAV1	caveolin 1, caveolae protein, 22kDa	Plasma Membrane	other	X	X	X
NM_002982	CCL2	chemokine (C-C motif) ligand 2	Extracellular Space	cytokine		X
NM_001759	CCND2	cyclin D2	Nucleus	other		X
NM_058197	CDKN2A	cyclin-dependent kinase inhibitor 2A (melanoma, p16, inhibits CDK4)	Nucleus	transcription regulator		X
NM_001901	CTGF	connective tissue growth factor	Extracellular Space	growth factor		X
NM_001554	CYR61	cysteine-rich, angiogenic inducer, 61	Extracellular Space	other	X	X	X
NM_013253	DKK3	dickkopf homolog 3 (Xenopus laevis)	Extracellular Space	other	X		X
NM_005147	DNAJA3	DnaJ (Hsp40) homolog, subfamily A, member 3	Cytoplasm	other	X		X
NM_001993	F3	coagulation factor III (thromboplastin, tissue factor)	Plasma Membrane	transmembrane receptor		X
NM_001450	FHL2	four and a half LIM domains 2	Nucleus	other	X		X
NM_002026	FN1	fibronectin 1	Plasma Membrane	enzyme		X
NM_000165	GJA1	gap junction protein, alpha 1, 43kDa	Plasma Membrane	transporter		X
NM_002060	GJA4	gap junction protein, alpha 4, 37kDa	Plasma Membrane	transporter	X		X
NM_000166	GJB1	gap junction protein, beta 1, 32kDa	Plasma Membrane	transporter		X
AK025582	GNA12	guanine nucleotide binding protein (G protein) alpha 12	Plasma Membrane	enzyme	X		X
AL832431	GNG12	guanine nucleotide binding protein (G protein), gamma 12	Plasma Membrane	enzyme	X		X
NM_000599	IGFBP5	insulin-like growth factor binding protein 5	Extracellular Space	other	X		X
NM_002184	IL6ST	interleukin 6 signal transducer (gp130, oncostatin M receptor)	Plasma Membrane	transmembrane receptor	X		X
NM_000584	IL8	interleukin 8	Extracellular Space	cytokine		X
NM_002204	ITGA3	integrin, alpha 3 (antigen CD49C, alpha 3 subunit of VLA-3 receptor)	Plasma Membrane	other	X	X	X
NM_000210	ITGA6	integrin, alpha 6	Plasma Membrane	other		X
NM_033666	ITGB1	integrin, beta 1 (fibronectin receptor, beta polypeptide, antigen CD29 includes MDF2, MSK12)	Plasma Membrane	transmembrane receptor	X		X
NM_032876	JUB	jub, ajuba homolog (Xenopus laevis)	Plasma Membrane	other	X
NM_002293	LAMC1	laminin, gamma 1 (formerly LAMB2)	Extracellular Space	other	X		X
NM_002298	LCP1	lymphocyte cytosolic protein 1 (L-plastin)	Cytoplasm	other		X
NM_002317	LOX	lysyl oxidase	Extracellular Space	enzyme		X
NM_002473	MYH9	myosin, heavy chain 9, non-muscle	Cytoplasm	enzyme	X		X
NM_053025	MYLK	myosin light chain kinase	Cytoplasm	kinase	X		X
AL833608	NRP1	neuropilin 1	Plasma Membrane	transmembrane receptor	X		X
AK023096	PCSK5	proprotein convertase subtilisin/kexin type 5	Extracellular Space	peptidase			X
NM_002658	PLAU	plasminogen activator, urokinase	Extracellular Space	peptidase		X
NM_002659	PLAUR	plasminogen activator, urokinase receptor	Plasma Membrane	transmembrane receptor		X
NM_005168	RND3	Rho family GTPase 3	Cytoplasm	enzyme	X	X	X
NM_014654	SDC3	syndecan 3	Plasma Membrane	other		X
NM_002999	SDC4	syndecan 4	Plasma Membrane	other			X
NM_000602	SERPINE1	serpin peptidase inhibitor, clade E (nexin, plasminogen activator inhibitor type 1), member 1	Extracellular Space	other		X
NM_003118	SPARC	secreted protein, acidic, cysteine-rich (osteonectin)	Extracellular Space	other		X
NM_004598	SPOCK1	sparc/osteonectin, cwcv and kazal-like domains proteoglycan (testican) 1	Extracellular Space	other		X
NM_002354	TACSTD1	tumor-associated calcium signal transducer 1	Plasma Membrane	other		X
NM_003238	TGFB2	transforming growth factor, beta 2	Extracellular Space	growth factor		X
NM_003246	THBS1	thrombospondin 1	Extracellular Space	other	X	X	X
NM_006288	THY1	Thy-1 cell surface antigen	Plasma Membrane	other		X
NM_004385	VCAN	versican	Extracellular Space	other		X
NM_014000	VCL	vinculin	Plasma Membrane	enzyme	X		X
Cellular Assembly and Organization
ID	Molecules	Description	Location	Type	CCA-EN	CIA	sPLS
NM_001102	ACTN1	actinin, alpha 1	Cytoplasm	other	X		X
AK092006	ANXA2	annexin A2	Plasma Membrane	other			X
NM_001154	ANXA5	annexin A5	Plasma Membrane	other	X
AJ223812, NM_033138	CALD1	caldesmon 1	Cytoplasm	other	X	X	X
NM_001748	CAPN2	calpain 2, (m/II) large subunit	Cytoplasm	peptidase	X		X
NM_001753	CAV1	caveolin 1, caveolae protein, 22kDa	Plasma Membrane	other	X	X	X
NM_001233	CAV2	caveolin 2	Plasma Membrane	other	X	X	X
NM_058197	CDKN2A	cyclin-dependent kinase inhibitor 2A (melanoma, p16, inhibits CDK4)	Nucleus	transcription regulator		X
NM_001901	CTGF	connective tissue growth factor	Extracellular Space	growth factor		X
NM_001554	CYR61	cysteine-rich, angiogenic inducer, 61	Extracellular Space	other	X	X	X
NM_005147	DNAJA3	DnaJ (Hsp40) homolog, subfamily A, member 3	Cytoplasm	other	X	X	X
NM_002026	FN1	fibronectin 1	Plasma Membrane	enzyme		X
NM_000165	GJA1	gap junction protein, alpha 1, 43kDa	Plasma Membrane	transporter		X
NM_002060	GJA4	gap junction protein, alpha 4, 37kDa	Plasma Membrane	transporter	X		X
NM_000166	GJB1	gap junction protein, beta 1, 32kDa	Plasma Membrane	transporter		X
AK025582	GNA12	guanine nucleotide binding protein (G protein) alpha 12	Plasma Membrane	enzyme	X		X
AL832431	GNG12	guanine nucleotide binding protein (G protein), gamma 12	Plasma Membrane	enzyme	X		X
NM_002184	IL6ST	interleukin 6 signal transducer (gp130, oncostatin M receptor)	Plasma Membrane	transmembrane receptor	X		X
NM_000584	IL8	interleukin 8	Extracellular Space	cytokine		X
NM_002204	ITGA3	integrin, alpha 3 (antigen CD49C, alpha 3 subunit of VLA-3 receptor)	Plasma Membrane	other	X	X	X
NM_000210	ITGA6	integrin, alpha 6	Plasma Membrane	other		X
NM_033666	ITGB1	integrin, beta 1 (fibronectin receptor, beta polypeptide, antigen CD29 includes MDF2, MSK12)	Plasma Membrane	transmembrane receptor	X		X
NM_032876	JUB	jub, ajuba homolog (Xenopus laevis)	Plasma Membrane	other	X
NM_002293	LAMC1	laminin, gamma 1 (formerly LAMB2)	Extracellular Space	other	X		X
NM_002317	LOX	lysyl oxidase	Extracellular Space	enzyme			X
AK055112, NM_005909	MAP1B	microtubule-associated protein 1B	Cytoplasm	other		X
BF131637	MT2A	metallothionein 2A	Cytoplasm	other	X		X
NM_002473	MYH9	myosin, heavy chain 9, non-muscle	Cytoplasm	enzyme	X		X
AL833608	NRP1	neuropilin 1	Plasma Membrane	transmembrane receptor	X		X
NM_002658	PLAU	plasminogen activator, urokinase	Extracellular Space	peptidase		X
NM_002659	PLAUR	plasminogen activator, urokinase receptor	Plasma Membrane	transmembrane receptor		X
NM_005168	RND3	Rho family GTPase 3	Cytoplasm	enzyme	X	X	X
NM_002999	SDC4	syndecan 4	Plasma Membrane	other			X
NM_000602	SERPINE1	serpin peptidase inhibitor, clade E (nexin, plasminogen activator inhibitor type 1), member 1	Extracellular Space	other		X
NM_003118	SPARC	secreted protein, acidic, cysteine-rich (osteonectin)	Extracellular Space	other		X
NM_003246	THBS1	thrombospondin 1	Extracellular Space	other	X	X	X
NM_006288	THY1	Thy-1 cell surface antigen	Plasma Membrane	other		X
AK092051	TPM1	tropomyosin 1 (alpha)	Cytoplasm	other	X	X	X
NM_007118	TRIO	triple functional domain (PTPRF interacting)	Plasma Membrane	kinase	X		X
NM_004385	VCAN	versican	Extracellular Space	other		X
NM_014000	VCL	vinculin	Plasma Membrane	enzyme	X		X
Cancer
ID	Molecules	Description	Location	Type	CCA-EN	CIA	sPLS
NM_003816	ADAM9	ADAM metallopeptidase domain 9 (meltrin gamma)	Plasma Membrane	peptidase	X		X
NM_006988	ADAMTS1	ADAM metallopeptidase with thrombospondin type 1 motif, 1	Extracellular Space	peptidase		X
AK092006	ANXA2	annexin A2	Plasma Membrane	other			X
NM_001154	ANXA5	annexin A5	Plasma Membrane	other	X
NM_001647	APOD	apolipoprotein D	Extracellular Space	transporter	X
NM_003567	BCAR3	breast cancer anti-estrogen resistance 3	Unknown	other	X		X
AJ223812, NM_033138	CALD1	caldesmon 1	Cytoplasm	other		X
NM_001748	CAPN2	calpain 2, (m/II) large subunit	Cytoplasm	peptidase	X		X
NM_001753	CAV1	caveolin 1, caveolae protein, 22kDa	Plasma Membrane	other	X	X	X
NM_002982	CCL2	chemokine (C-C motif) ligand 2	Extracellular Space	cytokine		X
NM_001759	CCND2	cyclin D2	Nucleus	other		X
NM_058197	CDKN2A	cyclin-dependent kinase inhibitor 2A (melanoma, p16, inhibits CDK4)	Nucleus	transcription regulator		X
NM_000090	COL3A1	collagen, type III, alpha 1 (Ehlers-Danlos syndrome type IV, autosomal dominant)	Extracellular Space	other		X
NM_001845	COL4A1	collagen, type IV, alpha 1	Extracellular Space	other	X	X	X
NM_001846	COL4A2	collagen, type IV, alpha 2	Extracellular Space	other	X
NM_001901	CTGF	connective tissue growth factor	Extracellular Space	growth factor		X
NM_001554	CYR61	cysteine-rich, angiogenic inducer, 61	Extracellular Space	other	X	X	X
NM_013253	DKK3	dickkopf homolog 3 (Xenopus laevis)	Extracellular Space	other	X		X
NM_005147	DNAJA3	DnaJ (Hsp40) homolog, subfamily A, member 3	Cytoplasm	other	X	X	X
NM_004105	EFEMP1	EGF-containing fibulin-like extracellular matrix protein 1	Extracellular Space	other		X
NM_001993	F3	coagulation factor III (thromboplastin, tissue factor)	Plasma Membrane	transmembrane receptor		X
NM_002004	FDPS	farnesyl diphosphate synthase (farnesyl pyrophosphate synthetase, dimethylallyltranstransferase, geranyltranstransferase)	Cytoplasm	enzyme	X	X
NM_001450	FHL2	four and a half LIM domains 2	Nucleus	other	X
NM_002026	FN1	fibronectin 1	Plasma Membrane	enzyme		X
NM_007085	FSTL1	follistatin-like 1	Extracellular Space	other		X
NM_000165	GJA1	gap junction protein, alpha 1, 43kDa	Plasma Membrane	transporter		X
NM_002060	GJA4	gap junction protein, alpha 4, 37kDa	Plasma Membrane	transporter	X		X
NM_000166	GJB1	gap junction protein, beta 1, 32kDa	Plasma Membrane	transporter		X
AK025582	GNA12	guanine nucleotide binding protein (G protein) alpha 12	Plasma Membrane	enzyme	X
NM_000599	IGFBP5	insulin-like growth factor binding protein 5	Extracellular Space	other	X		X
NM_002184	IL6ST	interleukin 6 signal transducer (gp130, oncostatin M receptor)	Plasma Membrane	transmembrane receptor	X		X
NM_000584	IL8	interleukin 8	Extracellular Space	cytokine		X
NM_002204	ITGA3	integrin, alpha 3 (antigen CD49C, alpha 3 subunit of VLA-3 receptor)	Plasma Membrane	other	X	X	X
NM_000210	ITGA6	integrin, alpha 6	Plasma Membrane	other		X
NM_033666	ITGB1	integrin, beta 1 (fibronectin receptor, beta polypeptide, antigen CD29 includes MDF2, MSK12)	Plasma Membrane	transmembrane receptor	X		X
NM_002298	LCP1	lymphocyte cytosolic protein 1 (L-plastin)	Cytoplasm	other		X
NM_002317	LOX	lysyl oxidase	Extracellular Space	enzyme	X	X	X
BF131637	MT2A	metallothionein 2A	Cytoplasm	other	X		X
NM_002473	MYH9	myosin, heavy chain 9, non-muscle	Cytoplasm	enzyme	X		X
NM_053025	MYLK	myosin light chain kinase	Cytoplasm	kinase	X	X	X
NM_014397	NEK6	NIMA (never in mitosis gene a)-related kinase 6	Nucleus	kinase	X
NM_006169	NNMT	nicotinamide N-methyltransferase	Cytoplasm	enzyme	X	X	X
NM_005693	NR1H3	nuclear receptor subfamily 1, group H, member 3	Nucleus	ligand-dependent nuclear receptor		X
AL833608	NRP1	neuropilin 1	Plasma Membrane	transmembrane receptor	X		X
NM_002452	NUDT1	nudix (nucleoside diphosphate linked moiety X)-type motif 1	Extracellular Space	phosphatase		X
NM_002599	PDE2A	phosphodiesterase 2A, cGMP-stimulated	Cytoplasm	enzyme		X
AK074280	PDE8A	phosphodiesterase 8A	Cytoplasm	enzyme		X
NM_015032	PDS5B	PDS5, regulator of cohesion maintenance, homolog B (S. cerevisiae)	Nucleus	other	X
NM_003768	PEA15	phosphoprotein enriched in astrocytes 15	Cytoplasm	transporter	X		X
NM_002658	PLAU	plasminogen activator, urokinase	Extracellular Space	peptidase		X
NM_002659	PLAUR	plasminogen activator, urokinase receptor	Plasma Membrane	transmembrane receptor		X
NM_006622	PLK2	polo-like kinase 2 (Drosophila)	Nucleus	kinase	X	X	X
NM_000935	PLOD2	procollagen-lysine, 2-oxoglutarate 5-dioxygenase 2	Cytoplasm	enzyme		X
NM_005605	PPP3CC	protein phosphatase 3 (formerly 2B), catalytic subunit, gamma isoform	Unknown	phosphatase	X	X
NM_007173	PRSS23	protease, serine, 23	Extracellular Space	peptidase		X
AF183421	RAB31	RAB31, member RAS oncogene family	Cytoplasm	enzyme		X
NM_002926	RGS12	regulator of G-protein signaling 12	Nucleus	other	X
NM_005168	RND3	Rho family GTPase 3	Cytoplasm	enzyme	X	X	X
NM_000602	SERPINE1	serpin peptidase inhibitor, clade E (nexin, plasminogen activator inhibitor type 1), member 1	Extracellular Space	other		X
NM_003118	SPARC	secreted protein, acidic, cysteine-rich (osteonectin)	Extracellular Space	other		X
NM_002354	TACSTD1	tumor-associated calcium signal transducer 1	Plasma Membrane	other		X
NM_003186	TAGLN	transgelin	Cytoplasm	other		X
NM_003238	TGFB2	transforming growth factor, beta 2	Extracellular Space	growth factor		X
NM_003246	THBS1	thrombospondin 1	Extracellular Space	other	X	X	X
NM_006288	THY1	Thy-1 cell surface antigen	Plasma Membrane	other		X
NM_020182	TMEPAI	prostate transmembrane protein, androgen induced 1	Plasma Membrane	other		X
AK092051	TPM1	tropomyosin 1 (alpha)	Cytoplasm	other	X	X	X
NM_007118	TRIO	triple functional domain (PTPRF interacting)	Plasma Membrane	kinase	X		X
NM_004385	VCAN	versican	Extracellular Space	other		X
NM_014000	VCL	vinculin	Plasma Membrane	enzyme	X		X
Over-represented biological functions identified by the 3 canonical methods for Ross gene lists of Set 1
Biological Functions significantly over-represented in the gene lists selected from the Ross data set by the three methods CCA-EN, CIA and sPLS (Set 1 of gene lists). Only the six biological functions with a p-value lower than 0.001 for all three methods are displayed. X indicates that the gene has been selected by the corresponding method. The analysis was performed using Ingenuity Pathways Anal…
