# Supplementary material for: Sparse canonical methods for biological data integration: application to a cross-platform study
Source: BMC Bioinformatics. 2009 Jan 26;10:34. doi: 10.1186/1471-2105-10-34 (PMC2640358; doi:10.1186/1471-2105-10-34)
Supplement: Additional File 6 — Biological functions from Set 1 for the Staunton data set. Biological functions significantly over-represented in the gene lists selected from the Staunton data set by the three methods CCA-EN, CIA and sPLS (Set 1 of gene lists). Only the biological functions with a p-value lower than 0.001 for all three methods are presented. "x" indicates how the genes were selected. The analysis was performed using Ingenuity Pathways Analysis application which evaluates the over-representation of functional categories through a right-tailed Fisher's exact test. [file 1471-2105-10-34-S6.xls]

## Sheet: Set1 Ross data set
Cellular Movement
ID	Molecules	Description	Location	Type	CCA-EN	CIA	sPLS
NM_003816	ADAM9	ADAM metallopeptidase domain 9 (meltrin gamma)	Plasma Membrane	peptidase	X		X
NM_018685	ANLN	anillin, actin binding protein	Cytoplasm	other	X		X
AK092006	ANXA2	annexin A2	Plasma Membrane	other			X
NM_003567	BCAR3	breast cancer anti-estrogen resistance 3	Unknown	other	X		X
AJ223812, NM_033138	CALD1	caldesmon 1	Cytoplasm	other	X	X	X
NM_001748	CAPN2	calpain 2, (m/II) large subunit	Cytoplasm	peptidase	X		X
NM_001753	CAV1	caveolin 1, caveolae protein, 22kDa	Plasma Membrane	other	X	X	X
NM_002982	CCL2	chemokine (C-C motif) ligand 2	Extracellular Space	cytokine		X
NM_058197	CDKN2A	cyclin-dependent kinase inhibitor 2A (melanoma, p16, inhibits CDK4)	Nucleus	transcription regulator		X
NM_001845	COL4A1	collagen, type IV, alpha 1	Extracellular Space	other	X	X	X
NM_001846	COL4A2	collagen, type IV, alpha 2	Extracellular Space	other	X
AK096332	CORO1A	coronin, actin binding protein, 1A	Cytoplasm	other	X		X
NM_001901	CTGF	connective tissue growth factor	Extracellular Space	growth factor		X
NM_001554	CYR61	cysteine-rich, angiogenic inducer, 61	Extracellular Space	other	X	X	X
NM_013253	DKK3	dickkopf homolog 3 (Xenopus laevis)	Extracellular Space	other	X		X
NM_005147	DNAJA3	DnaJ (Hsp40) homolog, subfamily A, member 3	Cytoplasm	other	X	X	X
AK096708	EBF1	early B-cell factor 1	Nucleus	transcription regulator	X	X
NM_001993	F3	coagulation factor III (thromboplastin, tissue factor)	Plasma Membrane	transmembrane receptor		X
NM_001450	FHL2	four and a half LIM domains 2	Nucleus	other	X		X
NM_002026	FN1	fibronectin 1	Plasma Membrane	enzyme		X
NM_024530	FOSL2	FOS-like antigen 2	Nucleus	transcription regulator	X		X
NM_007085	FSTL1	follistatin-like 1	Extracellular Space	other		X
NM_000165	GJA1	gap junction protein, alpha 1, 43kDa	Plasma Membrane	transporter		X
NM_000166	GJB1	gap junction protein, beta 1, 32kDa	Plasma Membrane	transporter		X
AK025582	GNA12	guanine nucleotide binding protein (G protein) alpha 12	Plasma Membrane	enzyme	X		X
AL832431	GNG12	guanine nucleotide binding protein (G protein), gamma 12	Plasma Membrane	enzyme	X		X
NM_000599	IGFBP5	insulin-like growth factor binding protein 5	Extracellular Space	other	X		X
NM_002184	IL6ST	interleukin 6 signal transducer (gp130, oncostatin M receptor)	Plasma Membrane	transmembrane receptor	X		X
NM_000584	IL8	interleukin 8	Extracellular Space	cytokine		X
NM_002204	ITGA3	integrin, alpha 3 (antigen CD49C, alpha 3 subunit of VLA-3 receptor)	Plasma Membrane	other	X	X	X
NM_000210	ITGA6	integrin, alpha 6	Plasma Membrane	other		X
NM_033666	ITGB1	integrin, beta 1 (fibronectin receptor, beta polypeptide, antigen CD29 includes MDF2, MSK12)	Plasma Membrane	transmembrane receptor	X		X
NM_032876	JUB	jub, ajuba homolog (Xenopus laevis)	Plasma Membrane	other	X
NM_002293	LAMC1	laminin, gamma 1 (formerly LAMB2)	Extracellular Space	other	X		X
NM_002298	LCP1	lymphocyte cytosolic protein 1 (L-plastin)	Cytoplasm	other		X
NM_002317	LOX	lysyl oxidase	Extracellular Space	enzyme	X	X	X
AK055112, NM_005909	MAP1B	microtubule-associated protein 1B	Cytoplasm	other		X
NM_002473	MYH9	myosin, heavy chain 9, non-muscle	Cytoplasm	enzyme	X		X
NM_053025	MYLK	myosin light chain kinase	Cytoplasm	kinase	X	X	X
AL833608	NRP1	neuropilin 1	Plasma Membrane	transmembrane receptor	X		X
NM_002599	PDE2A	phosphodiesterase 2A, cGMP-stimulated	Cytoplasm	enzyme		X
NM_002658	PLAU	plasminogen activator, urokinase	Extracellular Space	peptidase		X
NM_002659	PLAUR	plasminogen activator, urokinase receptor	Plasma Membrane	transmembrane receptor		X
NM_006404	PROCR	protein C receptor, endothelial (EPCR)	Plasma Membrane	other	X		X
NM_005168	RND3	Rho family GTPase 3	Cytoplasm	enzyme	X	X	X
NM_014654	SDC3	syndecan 3	Plasma Membrane	other	X	X	X
NM_002999	SDC4	syndecan 4	Plasma Membrane	other			X
NM_000602	SERPINE1	serpin peptidase inhibitor, clade E (nexin, plasminogen activator inhibitor type 1), member 1	Extracellular Space	other		X
NM_003118	SPARC	secreted protein, acidic, cysteine-rich (osteonectin)	Extracellular Space	other		X
NM_004598	SPOCK1	sparc/osteonectin, cwcv and kazal-like domains proteoglycan (testican) 1	Extracellular Space	other		X
NM_003186	TAGLN	transgelin	Cytoplasm	other		X
NM_003238	TGFB2	transforming growth factor, beta 2	Extracellular Space	growth factor		X
NM_003246	THBS1	thrombospondin 1	Extracellular Space	other	X	X	X
NM_006288	THY1	Thy-1 cell surface antigen	Plasma Membrane	other		X
AK092051	TPM1	tropomyosin 1 (alpha)	Cytoplasm	other	X	X	X
NM_007118	TRIO	triple functional domain (PTPRF interacting)	Plasma Membrane	kinase	X		X
NM_004385	VCAN	versican	Extracellular Space	other		X
NM_014000	VCL	vinculin	Plasma Membrane	enzyme	X		X
Skeletal and Muscular System Development and Function
ID	Molecules	Description	Location	Type	CCA-EN	CIA	sPLS
AJ223812, NM_033138	CALD1	caldesmon 1	Cytoplasm	other	X	X	X
NM_001748	CAPN2	calpain 2, (m/II) large subunit	Cytoplasm	peptidase	X		X
NM_001753	CAV1	caveolin 1, caveolae protein, 22kDa	Plasma Membrane	other	X	X	X
NM_002982	CCL2	chemokine (C-C motif) ligand 2	Extracellular Space	cytokine		X
NM_058197	CDKN2A	cyclin-dependent kinase inhibitor 2A (melanoma, p16, inhibits CDK4)	Nucleus	transcription regulator		X
NM_001554	CYR61	cysteine-rich, angiogenic inducer, 61	Extracellular Space	other	X	X	X
NM_001993	F3	coagulation factor III (thromboplastin, tissue factor)	Plasma Membrane	transmembrane receptor		X
NM_001450	FHL2	four and a half LIM domains 2	Nucleus	other	X		X
NM_002026	FN1	fibronectin 1	Plasma Membrane	enzyme		X
NM_024530	FOSL2	FOS-like antigen 2	Nucleus	transcription regulator	X		X
NM_000165	GJA1	gap junction protein, alpha 1, 43kDa	Plasma Membrane	transporter		X
NM_000599	IGFBP5	insulin-like growth factor binding protein 5	Extracellular Space	other	X		X
NM_002184	IL6ST	interleukin 6 signal transducer (gp130, oncostatin M receptor)	Plasma Membrane	transmembrane receptor			X
NM_000584	IL8	interleukin 8	Extracellular Space	cytokine		X
NM_000210	ITGA6	integrin, alpha 6	Plasma Membrane	other		X
NM_033666	ITGB1	integrin, beta 1 (fibronectin receptor, beta polypeptide, antigen CD29 includes MDF2, MSK12)	Plasma Membrane	transmembrane receptor	X		X
NM_002473	MYH9	myosin, heavy chain 9, non-muscle	Cytoplasm	enzyme	X		X
NM_053025	MYLK	myosin light chain kinase	Cytoplasm	kinase	X	X	X
NM_002658	PLAU	plasminogen activator, urokinase	Extracellular Space	peptidase		X
NM_002659	PLAUR	plasminogen activator, urokinase receptor	Plasma Membrane	transmembrane receptor		X
NM_002999	SDC4	syndecan 4	Plasma Membrane	other			X
NM_000602	SERPINE1	serpin peptidase inhibitor, clade E (nexin, plasminogen activator inhibitor type 1), member 1	Extracellular Space	other		X
NM_003118	SPARC	secreted protein, acidic, cysteine-rich (osteonectin)	Extracellular Space	other		X
NM_003238	TGFB2	transforming growth factor, beta 2	Extracellular Space	growth factor		X
NM_003246	THBS1	thrombospondin 1	Extracellular Space	other	X	X	X
AK092051	TPM1	tropomyosin 1 (alpha)	Cytoplasm	other		X	X
NM_007118	TRIO	triple functional domain (PTPRF interacting)	Plasma Membrane	kinase	X		X
NM_020648	TWSG1	twisted gastrulation homolog 1 (Drosophila)	Extracellular Space	other	X		X
NM_014000	VCL	vinculin	Plasma Membrane	enzyme	X		X
Tissue Development
ID	Molecules	Description	Location	Type	CCA-EN	CIA	sPLS
NM_003816	ADAM9	ADAM metallopeptidase domain 9 (meltrin gamma)	Plasma Membrane	peptidase	X		X
NM_006988	ADAMTS1	ADAM metallopeptidase with thrombospondin type 1 motif, 1	Extracellular Space	peptidase		X
NM_001748	CAPN2	calpain 2, (m/II) large subunit	Cytoplasm	peptidase	X		X
NM_001753	CAV1	caveolin 1, caveolae protein, 22kDa	Plasma Membrane	other	X	X	X
NM_002982	CCL2	chemokine (C-C motif) ligand 2	Extracellular Space	cytokine		X
NM_058197	CDKN2A	cyclin-dependent kinase inhibitor 2A (melanoma, p16, inhibits CDK4)	Nucleus	transcription regulator		X
NM_001845	COL4A1	collagen, type IV, alpha 1	Extracellular Space	other	X	X	X
NM_001846	COL4A2	collagen, type IV, alpha 2	Extracellular Space	other	X
NM_001901	CTGF	connective tissue growth factor	Extracellular Space	growth factor		X
NM_001554	CYR61	cysteine-rich, angiogenic inducer, 61	Extracellular Space	other	X	X	X
NM_001993	F3	coagulation factor III (thromboplastin, tissue factor)	Plasma Membrane	transmembrane receptor		X
NM_001450	FHL2	four and a half LIM domains 2	Nucleus	other	X		X
NM_002026	FN1	fibronectin 1	Plasma Membrane	enzyme		X
NM_024530	FOSL2	FOS-like antigen 2	Nucleus	transcription regulator	X		X
NM_000165	GJA1	gap junction protein, alpha 1, 43kDa	Plasma Membrane	transporter		X
NM_000599	IGFBP5	insulin-like growth factor binding protein 5	Extracellular Space	other	X		X
NM_002184	IL6ST	interleukin 6 signal transducer (gp130, oncostatin M receptor)	Plasma Membrane	transmembrane receptor	X		X
NM_000584	IL8	interleukin 8	Extracellular Space	cytokine		X
NM_002204	ITGA3	integrin, alpha 3 (antigen CD49C, alpha 3 subunit of VLA-3 receptor)	Plasma Membrane	other	X	X	X
NM_000210	ITGA6	integrin, alpha 6	Plasma Membrane	other		X
NM_033666	ITGB1	integrin, beta 1 (fibronectin receptor, beta polypeptide, antigen CD29 includes MDF2, MSK12)	Plasma Membrane	transmembrane receptor	X		X
NM_002293	LAMC1	laminin, gamma 1 (formerly LAMB2)	Extracellular Space	other	X		X
NM_002298	LCP1	lymphocyte cytosolic protein 1 (L-plastin)	Cytoplasm	other		X
AK055112, NM_005909	MAP1B	microtubule-associated protein 1B	Cytoplasm	other		X
NM_002473	MYH9	myosin, heavy chain 9, non-muscle	Cytoplasm	enzyme	X		X
BC024592	NCDN	neurochondrin	Unknown	other	X
AL833608	NRP1	neuropilin 1	Plasma Membrane	transmembrane receptor	X		X
NM_002658	PLAU	plasminogen activator, urokinase	Extracellular Space	peptidase		X
NM_002659	PLAUR	plasminogen activator, urokinase receptor	Plasma Membrane	transmembrane receptor		X
NM_005168	RND3	Rho family GTPase 3	Cytoplasm	enzyme		X
NM_014654	SDC3	syndecan 3	Plasma Membrane	other		X
NM_000602	SERPINE1	serpin peptidase inhibitor, clade E (nexin, plasminogen activator inhibitor type 1), member 1	Extracellular Space	other		X
NM_003118	SPARC	secreted protein, acidic, cysteine-rich (osteonectin)	Extracellular Space	other		X
NM_004598	SPOCK1	sparc/osteonectin, cwcv and kazal-like domains proteoglycan (testican) 1	Extracellular Space	other		X
NM_002354	TACSTD1	tumor-associated calcium signal transducer 1	Plasma Membrane	other		X
NM_003186	TAGLN	transgelin	Cytoplasm	other		X
NM_003238	TGFB2	transforming growth factor, beta 2	Extracellular Space	growth factor		X
NM_003246	THBS1	thrombospondin 1	Extracellular Space	other	X	X	X
NM_006288	THY1	Thy-1 cell surface antigen	Plasma Membrane	other		X
NM_007118	TRIO	triple functional domain (PTPRF interacting)	Plasma Membrane	kinase	X		X
NM_020648	TWSG1	twisted gastrulation homolog 1 (Drosophila)	Extracellular Space	other	X		X
NM_004385	VCAN	versican	Extracellular Space	other		X
NM_014000	VCL	vinculin	Plasma Membrane	enzyme	X		X
Cell-to-Cell Signaling and Interaction
ID	Molecules	Description	Location	Type	CCA-EN	CIA	sPLS
NM_001102	ACTN1	actinin, alpha 1	Cytoplasm	other	X		X
NM_003816	ADAM9	ADAM metallopeptidase domain 9 (meltrin gamma)	Plasma Membrane	peptidase	X		X
AK092006	ANXA2	annexin A2	Plasma Membrane	other			X
NM_001154	ANXA5	annexin A5	Plasma Membrane	other	X
AJ223812, NM_033138	CALD1	caldesmon 1	Cytoplasm	other	X		X
NM_001748	CAPN2	calpain 2, (m/II) large subunit	Cytoplasm	peptidase	X		X
NM_001753	CAV1	caveolin 1, caveolae protein, 22kDa	Plasma Membrane	other	X	X	X
NM_002982	CCL2	chemokine (C-C motif) ligand 2	Extracellular Space	cytokine		X
NM_001759	CCND2	cyclin D2	Nucleus	other		X
NM_058197	CDKN2A	cyclin-dependent kinase inhibitor 2A (melanoma, p16, inhibits CDK4)	Nucleus	transcription regulator		X
NM_001901	CTGF	connective tissue growth factor	Extracellular Space	growth factor		X
NM_001554	CYR61	cysteine-rich, angiogenic inducer, 61	Extracellular Space	other	X	X	X
NM_013253	DKK3	dickkopf homolog 3 (Xenopus laevis)	Extracellular Space	other	X		X
NM_005147	DNAJA3	DnaJ (Hsp40) homolog, subfamily A, member 3	Cytoplasm	other	X		X
NM_001993	F3	coagulation factor III (thromboplastin, tissue factor)	Plasma Membrane	transmembrane receptor		X
NM_001450	FHL2	four and a half LIM domains 2	Nucleus	other	X		X
NM_002026	FN1	fibronectin 1	Plasma Membrane	enzyme		X
NM_000165	GJA1	gap junction protein, alpha 1, 43kDa	Plasma Membrane	transporter		X
NM_002060	GJA4	gap junction protein, alpha 4, 37kDa	Plasma Membrane	transporter	X		X
NM_000166	GJB1	gap junction protein, beta 1, 32kDa	Plasma Membrane	transporter		X
AK025582	GNA12	guanine nucleotide binding protein (G protein) alpha 12	Plasma Membrane	enzyme	X		X
AL832431	GNG12	guanine nucleotide binding protein (G protein), gamma 12	Plasma Membrane	enzyme	X		X
NM_000599	IGFBP5	insulin-like growth factor binding protein 5	Extracellular Space	other	X		X
NM_002184	IL6ST	interleukin 6 signal transducer (gp130, oncostatin M receptor)	Plasma Membrane	transmembrane receptor	X		X
NM_000584	IL8	interleukin 8	Extracellular Space	cytokine		X
NM_002204	ITGA3	integrin, alpha 3 (antigen CD49C, alpha 3 subunit of VLA-3 receptor)	Plasma Membrane	other	X	X	X
NM_000210	ITGA6	integrin, alpha 6	Plasma Membrane	other		X
NM_033666	ITGB1	integrin, beta 1 (fibronectin receptor, beta polypeptide, antigen CD29 includes MDF2, MSK12)	Plasma Membrane	transmembrane receptor	X		X
NM_032876	JUB	jub, ajuba homolog (Xenopus laevis)	Plasma Membrane	other	X
NM_002293	LAMC1	laminin, gamma 1 (formerly LAMB2)	Extracellular Space	other	X		X
NM_002298	LCP1	lymphocyte cytosolic protein 1 (L-plastin)	Cytoplasm	other		X
NM_002317	LOX	lysyl oxidase	Extracellular Space	enzyme		X
NM_002473	MYH9	myosin, heavy chain 9, non-muscle	Cytoplasm	enzyme	X		X
NM_053025	MYLK	myosin light chain kinase	Cytoplasm	kinase	X		X
AL833608	NRP1	neuropilin 1	Plasma Membrane	transmembrane receptor	X		X
AK023096	PCSK5	proprotein convertase subtilisin/kexin type 5	Extracellular Space	peptidase			X
NM_002658	PLAU	plasminogen activator, urokinase	Extracellular Space	peptidase		X
NM_002659	PLAUR	plasminogen activator, urokinase receptor	Plasma Membrane	transmembrane receptor		X
NM_005168	RND3	Rho family GTPase 3	Cytoplasm	enzyme	X	X	X
NM_014654	SDC3	syndecan 3	Plasma Membrane	other		X
NM_002999	SDC4	syndecan 4	Plasma Membrane	other			X
NM_000602	SERPINE1	serpin peptidase inhibitor, clade E (nexin, plasminogen activator inhibitor type 1), member 1	Extracellular Space	other		X
NM_003118	SPARC	secreted protein, acidic, cysteine-rich (osteonectin)	Extracellular Space	other		X
NM_004598	SPOCK1	sparc/osteonectin, cwcv and kazal-like domains proteoglycan (testican) 1	Extracellular Space	other		X
NM_002354	TACSTD1	tumor-associated calcium signal transducer 1	Plasma Membrane	other		X
NM_003238	TGFB2	transforming growth factor, beta 2	Extracellular Space	growth factor		X
NM_003246	THBS1	thrombospondin 1	Extracellular Space	other	X	X	X
NM_006288	THY1	Thy-1 cell surface antigen	Plasma Membrane	other		X
NM_004385	VCAN	versican	Extracellular Space	other		X
NM_014000	VCL	vinculin	Plasma Membrane	enzyme	X		X
Cellular Assembly and Organization
ID	Molecules	Description	Location	Type	CCA-EN	CIA	sPLS
NM_001102	ACTN1	actinin, alpha 1	Cytoplasm	other	X		X
AK092006	ANXA2	annexin A2	Plasma Membrane	other			X
NM_001154	ANXA5	annexin A5	Plasma Membrane	other	X
AJ223812, NM_033138	CALD1	caldesmon 1	Cytoplasm	other	X	X	X
NM_001748	CAPN2	calpain 2, (m/II) large subunit	Cytoplasm	peptidase	X		X
NM_001753	CAV1	caveolin 1, caveolae protein, 22kDa	Plasma Membrane	other	X	X	X
NM_001233	CAV2	caveolin 2	Plasma Membrane	other	X	X	X
NM_058197	CDKN2A	cyclin-dependent kinase inhibitor 2A (melanoma, p16, inhibits CDK4)	Nucleus	transcription regulator		X
NM_001901	CTGF	connective tissue growth factor	Extracellular Space	growth factor		X
NM_001554	CYR61	cysteine-rich, angiogenic inducer, 61	Extracellular Space	other	X	X	X
NM_005147	DNAJA3	DnaJ (Hsp40) homolog, subfamily A, member 3	Cytoplasm	other	X	X	X
NM_002026	FN1	fibronectin 1	Plasma Membrane	enzyme		X
NM_000165	GJA1	gap junction protein, alpha 1, 43kDa	Plasma Membrane	transporter		X
NM_002060	GJA4	gap junction protein, alpha 4, 37kDa	Plasma Membrane	transporter	X		X
NM_000166	GJB1	gap junction protein, beta 1, 32kDa	Plasma Membrane	transporter		X
AK025582	GNA12	guanine nucleotide binding protein (G protein) alpha 12	Plasma Membrane	enzyme	X		X
AL832431	GNG12	guanine nucleotide binding protein (G protein), gamma 12	Plasma Membrane	enzyme	X		X
NM_002184	IL6ST	interleukin 6 signal transducer (gp130, oncostatin M receptor)	Plasma Membrane	transmembrane receptor	X		X
NM_000584	IL8	interleukin 8	Extracellular Space	cytokine		X
NM_002204	ITGA3	integrin, alpha 3 (antigen CD49C, alpha 3 subunit of VLA-3 receptor)	Plasma Membrane	other	X	X	X
NM_000210	ITGA6	integrin, alpha 6	Plasma Membrane	other		X
NM_033666	ITGB1	integrin, beta 1 (fibronectin receptor, beta polypeptide, antigen CD29 includes MDF2, MSK12)	Plasma Membrane	transmembrane receptor	X		X
NM_032876	JUB	jub, ajuba homolog (Xenopus laevis)	Plasma Membrane	other	X
NM_002293	LAMC1	laminin, gamma 1 (formerly LAMB2)	Extracellular Space	other	X		X
NM_002317	LOX	lysyl oxidase	Extracellular Space	enzyme			X
AK055112, NM_005909	MAP1B	microtubule-associated protein 1B	Cytoplasm	other		X
BF131637	MT2A	metallothionein 2A	Cytoplasm	other	X		X
NM_002473	MYH9	myosin, heavy chain 9, non-muscle	Cytoplasm	enzyme	X		X
AL833608	NRP1	neuropilin 1	Plasma Membrane	transmembrane receptor	X		X
NM_002658	PLAU	plasminogen activator, urokinase	Extracellular Space	peptidase		X
NM_002659	PLAUR	plasminogen activator, urokinase receptor	Plasma Membrane	transmembrane receptor		X
NM_005168	RND3	Rho family GTPase 3	Cytoplasm	enzyme	X	X	X
NM_002999	SDC4	syndecan 4	Plasma Membrane	other			X
NM_000602	SERPINE1	serpin peptidase inhibitor, clade E (nexin, plasminogen activator inhibitor type 1), member 1	Extracellular Space	other		X
NM_003118	SPARC	secreted protein, acidic, cysteine-rich (osteonectin)	Extracellular Space	other		X
NM_003246	THBS1	thrombospondin 1	Extracellular Space	other	X	X	X
NM_006288	THY1	Thy-1 cell surface antigen	Plasma Membrane	other		X
AK092051	TPM1	tropomyosin 1 (alpha)	Cytoplasm	other	X	X	X
NM_007118	TRIO	triple functional domain (PTPRF interacting)	Plasma Membrane	kinase	X		X
NM_004385	VCAN	versican	Extracellular Space	other		X
NM_014000	VCL	vinculin	Plasma Membrane	enzyme	X		X
Cancer
ID	Molecules	Description	Location	Type	CCA-EN	CIA	sPLS
NM_003816	ADAM9	ADAM metallopeptidase domain 9 (meltrin gamma)	Plasma Membrane	peptidase	X		X
NM_006988	ADAMTS1	ADAM metallopeptidase with thrombospondin type 1 motif, 1	Extracellular Space	peptidase		X
AK092006	ANXA2	annexin A2	Plasma Membrane	other			X
NM_001154	ANXA5	annexin A5	Plasma Membrane	other	X
NM_001647	APOD	apolipoprotein D	Extracellular Space	transporter	X
NM_003567	BCAR3	breast cancer anti-estrogen resistance 3	Unknown	other	X		X
AJ223812, NM_033138	CALD1	caldesmon 1	Cytoplasm	other		X
NM_001748	CAPN2	calpain 2, (m/II) large subunit	Cytoplasm	peptidase	X		X
NM_001753	CAV1	caveolin 1, caveolae protein, 22kDa	Plasma Membrane	other	X	X	X
NM_002982	CCL2	chemokine (C-C motif) ligand 2	Extracellular Space	cytokine		X
NM_001759	CCND2	cyclin D2	Nucleus	other		X
NM_058197	CDKN2A	cyclin-dependent kinase inhibitor 2A (melanoma, p16, inhibits CDK4)	Nucleus	transcription regulator		X
NM_000090	COL3A1	collagen, type III, alpha 1 (Ehlers-Danlos syndrome type IV, autosomal dominant)	Extracellular Space	other		X
NM_001845	COL4A1	collagen, type IV, alpha 1	Extracellular Space	other	X	X	X
NM_001846	COL4A2	collagen, type IV, alpha 2	Extracellular Space	other	X
NM_001901	CTGF	connective tissue growth factor	Extracellular Space	growth factor		X
NM_001554	CYR61	cysteine-rich, angiogenic inducer, 61	Extracellular Space	other	X	X	X
NM_013253	DKK3	dickkopf homolog 3 (Xenopus laevis)	Extracellular Space	other	X		X
NM_005147	DNAJA3	DnaJ (Hsp40) homolog, subfamily A, member 3	Cytoplasm	other	X	X	X
NM_004105	EFEMP1	EGF-containing fibulin-like extracellular matrix protein 1	Extracellular Space	other		X
NM_001993	F3	coagulation factor III (thromboplastin, tissue factor)	Plasma Membrane	transmembrane receptor		X
NM_002004	FDPS	farnesyl diphosphate synthase (farnesyl pyrophosphate synthetase, dimethylallyltranstransferase, geranyltranstransferase)	Cytoplasm	enzyme	X	X
NM_001450	FHL2	four and a half LIM domains 2	Nucleus	other	X
NM_002026	FN1	fibronectin 1	Plasma Membrane	enzyme		X
NM_007085	FSTL1	follistatin-like 1	Extracellular Space	other		X
NM_000165	GJA1	gap junction protein, alpha 1, 43kDa	Plasma Membrane	transporter		X
NM_002060	GJA4	gap junction protein, alpha 4, 37kDa	Plasma Membrane	transporter	X		X
NM_000166	GJB1	gap junction protein, beta 1, 32kDa	Plasma Membrane	transporter		X
AK025582	GNA12	guanine nucleotide binding protein (G protein) alpha 12	Plasma Membrane	enzyme	X
NM_000599	IGFBP5	insulin-like growth factor binding protein 5	Extracellular Space	other	X		X
NM_002184	IL6ST	interleukin 6 signal transducer (gp130, oncostatin M receptor)	Plasma Membrane	transmembrane receptor	X		X
NM_000584	IL8	interleukin 8	Extracellular Space	cytokine		X
NM_002204	ITGA3	integrin, alpha 3 (antigen CD49C, alpha 3 subunit of VLA-3 receptor)	Plasma Membrane	other	X	X	X
NM_000210	ITGA6	integrin, alpha 6	Plasma Membrane	other		X
NM_033666	ITGB1	integrin, beta 1 (fibronectin receptor, beta polypeptide, antigen CD29 includes MDF2, MSK12)	Plasma Membrane	transmembrane receptor	X		X
NM_002298	LCP1	lymphocyte cytosolic protein 1 (L-plastin)	Cytoplasm	other		X
NM_002317	LOX	lysyl oxidase	Extracellular Space	enzyme	X	X	X
BF131637	MT2A	metallothionein 2A	Cytoplasm	other	X		X
NM_002473	MYH9	myosin, heavy chain 9, non-muscle	Cytoplasm	enzyme	X		X
NM_053025	MYLK	myosin light chain kinase	Cytoplasm	kinase	X	X	X
NM_014397	NEK6	NIMA (never in mitosis gene a)-related kinase 6	Nucleus	kinase	X
NM_006169	NNMT	nicotinamide N-methyltransferase	Cytoplasm	enzyme	X	X	X
NM_005693	NR1H3	nuclear receptor subfamily 1, group H, member 3	Nucleus	ligand-dependent nuclear receptor		X
AL833608	NRP1	neuropilin 1	Plasma Membrane	transmembrane receptor	X		X
NM_002452	NUDT1	nudix (nucleoside diphosphate linked moiety X)-type motif 1	Extracellular Space	phosphatase		X
NM_002599	PDE2A	phosphodiesterase 2A, cGMP-stimulated	Cytoplasm	enzyme		X
AK074280	PDE8A	phosphodiesterase 8A	Cytoplasm	enzyme		X
NM_015032	PDS5B	PDS5, regulator of cohesion maintenance, homolog B (S. cerevisiae)	Nucleus	other	X
NM_003768	PEA15	phosphoprotein enriched in astrocytes 15	Cytoplasm	transporter	X		X
NM_002658	PLAU	plasminogen activator, urokinase	Extracellular Space	peptidase		X
NM_002659	PLAUR	plasminogen activator, urokinase receptor	Plasma Membrane	transmembrane receptor		X
NM_006622	PLK2	polo-like kinase 2 (Drosophila)	Nucleus	kinase	X	X	X
NM_000935	PLOD2	procollagen-lysine, 2-oxoglutarate 5-dioxygenase 2	Cytoplasm	enzyme		X
NM_005605	PPP3CC	protein phosphatase 3 (formerly 2B), catalytic subunit, gamma isoform	Unknown	phosphatase	X	X
NM_007173	PRSS23	protease, serine, 23	Extracellular Space	peptidase		X
AF183421	RAB31	RAB31, member RAS oncogene family	Cytoplasm	enzyme		X
NM_002926	RGS12	regulator of G-protein signaling 12	Nucleus	other	X
NM_005168	RND3	Rho family GTPase 3	Cytoplasm	enzyme	X	X	X
NM_000602	SERPINE1	serpin peptidase inhibitor, clade E (nexin, plasminogen activator inhibitor type 1), member 1	Extracellular Space	other		X
NM_003118	SPARC	secreted protein, acidic, cysteine-rich (osteonectin)	Extracellular Space	other		X
NM_002354	TACSTD1	tumor-associated calcium signal transducer 1	Plasma Membrane	other		X
NM_003186	TAGLN	transgelin	Cytoplasm	other		X
NM_003238	TGFB2	transforming growth factor, beta 2	Extracellular Space	growth factor		X
NM_003246	THBS1	thrombospondin 1	Extracellular Space	other	X	X	X
NM_006288	THY1	Thy-1 cell surface antigen	Plasma Membrane	other		X
NM_020182	TMEPAI	prostate transmembrane protein, androgen induced 1	Plasma Membrane	other		X
AK092051	TPM1	tropomyosin 1 (alpha)	Cytoplasm	other	X	X	X
NM_007118	TRIO	triple functional domain (PTPRF interacting)	Plasma Membrane	kinase	X		X
NM_004385	VCAN	versican	Extracellular Space	other		X
NM_014000	VCL	vinculin	Plasma Membrane	enzyme	X		X
Over-represented biological functions identified by the 3 canonical methods for Ross gene lists of Set 1
Biological Functions significantly over-represented in the gene lists selected from the Ross data set by the three methods CCA-EN, CIA and sPLS (Set 1 of gene lists). Only the six biological functions with a p-value lower than 0.001 for all three methods are displayed. X indicates that the gene has been selected by the corresponding method. The analysis was performed using Ingenuity Pathways Anal…

## Sheet: Set1 Staunton data set
Cell Morphology
ID	Molecules	Description	Location	Type	CCA-EN	CIA	sPLS
M13792_at	ADA	adenosine deaminase	Cytoplasm	enzyme		X
U30999_at	ALCAM	activated leukocyte cell adhesion molecule	Plasma Membrane	other	X	X	X
U73477_s_at	ANP32A	acidic (leucine-rich) nuclear phosphoprotein 32 family, member A	Nucleus	other			X
X05908_at	ANXA1	annexin A1	Plasma Membrane	other		X
D00017_at, D28364_at	ANXA2	annexin A2	Plasma Membrane	other	X	X	X
U01691_s_at	ANXA5	annexin A5	Plasma Membrane	other	X
L12168_at	CAP1	CAP, adenylate cyclase-associated protein 1 (yeast)	Plasma Membrane	other	X		X
M23254_at	CAPN2	calpain 2, (m/II) large subunit	Cytoplasm	peptidase	X	X	X
Z18951_at	CAV1	caveolin 1, caveolae protein, 22kDa	Plasma Membrane	other	X	X	X
D29963_at	CD151	CD151 molecule (Raph blood group)	Plasma Membrane	other	X	X	X
M55998_s_at, Z74615_at	COL1A1	collagen, type I, alpha 1	Extracellular Space	other		X	X
X89109_s_at	CORO1A	coronin, actin binding protein, 1A	Cytoplasm	other	X		X
U62015_at	CYR61	cysteine-rich, angiogenic inducer, 61	Extracellular Space	other	X	X	X
D50663_at	DYNLT1	dynein, light chain, Tctex-type 1	Cytoplasm	other			X
S79639_at	EXT1	exostoses (multiple) 1	Cytoplasm	enzyme	X		X
Z24725_at	FERMT2	fermitin family homolog 2 (Drosophila)	Cytoplasm	other			X
X02761_s_at	FN1	fibronectin 1	Plasma Membrane	enzyme	X	X
Z23090_at	HSPB1	heat shock 27kDa protein 1	Cytoplasm	other		X
X69111_at	ID3	inhibitor of DNA binding 3, dominant negative helix-loop-helix protein	Nucleus	transcription regulator		X
M35878_at	IGFBP3	insulin-like growth factor binding protein 3	Extracellular Space	other	X	X	X
U40282_at	ILK	integrin-linked kinase	Plasma Membrane	kinase	X
X07979_at	ITGB1	integrin, beta 1 (fibronectin receptor, beta polypeptide, antigen CD29 includes MDF2, MSK12)	Plasma Membrane	transmembrane receptor	X	X	X
U23852_s_at	LCK	lymphocyte-specific protein tyrosine kinase	Cytoplasm	kinase			X
J04456_at	LGALS1	lectin, galactoside-binding, soluble, 1 (galectin 1)	Extracellular Space	other	X	X	X
M55593_at	MMP2	matrix metallopeptidase 2 (gelatinase A, 72kDa gelatinase, 72kDa type IV collagenase)	Extracellular Space	peptidase		X
M31013_at	MYH9	myosin, heavy chain 9, non-muscle	Cytoplasm	enzyme	X	X	X
L10678_at	PFN2	profilin 2	Cytoplasm	other	X	X	X
X02419_rna1_s_at	PLAU	plasminogen activator, urokinase	Extracellular Space	peptidase		X	X
U09937_rna1_s_at	PLAUR	plasminogen activator, urokinase receptor	Plasma Membrane	transmembrane receptor	X	X	X
X75593_at	RAB13	RAB13, member RAS oncogene family	Plasma Membrane	enzyme	X
D25274_at	RAC1	ras-related C3 botulinum toxin substrate 1 (rho family, small GTP binding protein Rac1)	Cytoplasm	enzyme	X		X
M14949_at	RRAS	related RAS viral (r-ras) oncogene homolog	Cytoplasm	enzyme	X	X	X
D79206_s_at	SDC4	syndecan 4	Plasma Membrane	other			X
J03764_at, X04729_s_at	SERPINE1	serpin peptidase inhibitor, clade E (nexin, plasminogen activator inhibitor type 1), member 1	Extracellular Space	other	X		X
J03040_at	SPARC	secreted protein, acidic, cysteine-rich (osteonectin)	Extracellular Space	other	X	X	X
M77349_at	TGFBI	transforming growth factor, beta-induced, 68kDa	Extracellular Space	other	X	X	X
Z24727_at, M19267_s_at	TPM1	tropomyosin 1 (alpha)	Cytoplasm	other	X	X	X
U16306_at	VCAN	versican	Extracellular Space	other			X
M33308_at	VCL	vinculin	Plasma Membrane	enzyme	X	X	X
Z19554_s_at	VIM	vimentin	Cytoplasm	other	X	X	X
X95735_at	ZYX	zyxin	Plasma Membrane	other		X
Cellular Movement
ID	Molecules	Description	Location	Type	CCA-EN	CIA	sPLS
X00351_f_at, M10277_s_at, AFFX-HSAC07/X00351_3_st	ACTB	actin, beta	Cytoplasm	other	X		X
AFFX-HSAC07/X00351_M_at, AFFX-HSAC07/X00351_5_at, AFFX-HSAC07/X00351_3_at, M19283_at	ACTG1	actin, gamma 1	Cytoplasm	other	X		X
U41766_s_at	ADAM9	ADAM metallopeptidase domain 9 (meltrin gamma)	Plasma Membrane	peptidase	X		X
U30999_at	ALCAM	activated leukocyte cell adhesion molecule	Plasma Membrane	other	X	X	X
X05908_at	ANXA1	annexin A1	Plasma Membrane	other		X
D00017_at, D28364_at	ANXA2	annexin A2	Plasma Membrane	other	X	X	X
L12168_at	CAP1	CAP, adenylate cyclase-associated protein 1 (yeast)	Plasma Membrane	other	X		X
M23254_at	CAPN2	calpain 2, (m/II) large subunit	Cytoplasm	peptidase	X	X	X
Z18951_at	CAV1	caveolin 1, caveolae protein, 22kDa	Plasma Membrane	other	X	X	X
D29963_at	CD151	CD151 molecule (Raph blood group)	Plasma Membrane	other	X	X	X
M37033_at	CD53	CD53 molecule	Plasma Membrane	other	X		X
M55998_s_at, Z74615_at	COL1A1	collagen, type I, alpha 1	Extracellular Space	other		X	X
M26576_cds2_at	COL4A1	collagen, type IV, alpha 1	Extracellular Space	other	X	X	X
X05610_at, M24766_s_at	COL4A2	collagen, type IV, alpha 2	Extracellular Space	other	X	X	X
X89109_s_at	CORO1A	coronin, actin binding protein, 1A	Cytoplasm	other	X		X
M92934_at	CTGF	connective tissue growth factor	Extracellular Space	growth factor	X	X	X
U62015_at	CYR61	cysteine-rich, angiogenic inducer, 61	Extracellular Space	other	X	X	X
S65738_at	DSTN	destrin (actin depolymerizing factor)	Cytoplasm	other	X
X68277_at	DUSP1	dual specificity phosphatase 1	Nucleus	phosphatase	X	X	X
Z24725_at	FERMT2	fermitin family homolog 2 (Drosophila)	Cytoplasm	other			X
X02761_s_at	FN1	fibronectin 1	Plasma Membrane	enzyme	X	X
U03057_at	FSCN1	fascin homolog 1, actin-bundling protein (Strongylocentrotus purpuratus)	Cytoplasm	other		X
U06863_at	FSTL1	follistatin-like 1	Extracellular Space	other		X
Z23090_at	HSPB1	heat shock 27kDa protein 1	Cytoplasm	other		X
X69111_at	ID3	inhibitor of DNA binding 3, dominant negative helix-loop-helix protein	Nucleus	transcription regulator		X
M35878_at	IGFBP3	insulin-like growth factor binding protein 3	Extracellular Space	other	X	X	X
M59807_at	IL32	interleukin 32	Extracellular Space	other		X
U40282_at	ILK	integrin-linked kinase	Plasma Membrane	kinase	X
X07979_at	ITGB1	integrin, beta 1 (fibronectin receptor, beta polypeptide, antigen CD29 includes MDF2, MSK12)	Plasma Membrane	transmembrane receptor	X	X	X
X82456_at	LASP1	LIM and SH3 protein 1	Cytoplasm	transporter	X		X
U23852_s_at	LCK	lymphocyte-specific protein tyrosine kinase	Cytoplasm	kinase		X	X
J04456_at	LGALS1	lectin, galactoside-binding, soluble, 1 (galectin 1)	Extracellular Space	other	X	X	X
AB006782_at, Z49107_s_at	LGALS9	lectin, galactoside-binding, soluble, 9 (galectin 9)	Extracellular Space	other	X		X
M55593_at	MMP2	matrix metallopeptidase 2 (gelatinase A, 72kDa gelatinase, 72kDa type IV collagenase)	Extracellular Space	peptidase		X
M31013_at	MYH9	myosin, heavy chain 9, non-muscle	Cytoplasm	enzyme	X	X	X
X02419_rna1_s_at	PLAU	plasminogen activator, urokinase	Extracellular Space	peptidase		X	X
U09937_rna1_s_at	PLAUR	plasminogen activator, urokinase receptor	Plasma Membrane	transmembrane receptor	X	X	X
U53204_at	PLEC1	plectin 1, intermediate filament binding protein 500kDa	Cytoplasm	other	X		X
D25274_at	RAC1	ras-related C3 botulinum toxin substrate 1 (rho family, small GTP binding protein Rac1)	Cytoplasm	enzyme	X		X
L25081_at	RHOC	ras homolog gene family, member C	Plasma Membrane	enzyme	X	X	X
M14949_at	RRAS	related RAS viral (r-ras) oncogene homolog	Cytoplasm	enzyme	X	X	X
M38591_at	S100A10	S100 calcium binding protein A10	Cytoplasm	other			X
Y07755_at	S100A2	S100 calcium binding protein A2	Cytoplasm	other		X
D79206_s_at	SDC4	syndecan 4	Plasma Membrane	other			X
J03764_at, X04729_s_at	SERPINE1	serpin peptidase inhibitor, clade E (nexin, plasminogen activator inhibitor type 1), member 1	Extracellular Space	other	X	X	X
J03040_at	SPARC	secreted protein, acidic, cysteine-rich (osteonectin)	Extracellular Space	other	X	X	X
M97935_s_at, AFFX-HUMISGF3A/M97935_3_at, M97936_at	STAT1	signal transducer and activator of transcription 1, 91kDa	Nucleus	transcription regulator	X	X	X
M95787_at	TAGLN	transgelin	Cytoplasm	other		X
M77349_at	TGFBI	transforming growth factor, beta-induced, 68kDa	Extracellular Space	other	X	X	X
M11749_at	THY1	Thy-1 cell surface antigen	Plasma Membrane	other		X
Z24727_at, M19267_s_at	TPM1	tropomyosin 1 (alpha)	Cytoplasm	other	X	X	X
U16306_at	VCAN	versican	Extracellular Space	other			X
M33308_at	VCL	vinculin	Plasma Membrane	enzyme	X	X	X
Z19554_s_at	VIM	vimentin	Cytoplasm	other	X	X	X
X95735_at	ZYX	zyxin	Plasma Membrane	other		X
Cell Death
ID	Molecules	Description	Location	Type	CCA-EN	CIA	sPLS
M13792_at	ADA	adenosine deaminase	Cytoplasm	enzyme		X
X05908_at	ANXA1	annexin A1	Plasma Membrane	other		X
Z18951_at	CAV1	caveolin 1, caveolae protein, 22kDa	Plasma Membrane	other	X	X	X
M37033_at	CD53	CD53 molecule	Plasma Membrane	other			X
L08096_s_at	CD70	CD70 molecule	Extracellular Space	cytokine		X
U05340_at	CDC20	cell division cycle 20 homolog (S. cerevisiae)	Nucleus	other			X
X05610_at, M24766_s_at	COL4A2	collagen, type IV, alpha 2	Extracellular Space	other		X	X
M22760_at	COX5A	cytochrome c oxidase subunit Va	Cytoplasm	enzyme	X		X
M92934_at	CTGF	connective tissue growth factor	Extracellular Space	growth factor	X	X	X
M28713_at	CYB5R3	cytochrome b5 reductase 3	Cytoplasm	enzyme	X
U62015_at	CYR61	cysteine-rich, angiogenic inducer, 61	Extracellular Space	other	X	X	X
X68277_at	DUSP1	dual specificity phosphatase 1	Nucleus	phosphatase	X	X	X
U52101_at	EMP3	epithelial membrane protein 3	Plasma Membrane	other	X	X
X02761_s_at	FN1	fibronectin 1	Plasma Membrane	enzyme	X	X
Y00433_at	GPX1	glutathione peroxidase 1	Cytoplasm	enzyme		X
Z23090_at	HSPB1	heat shock 27kDa protein 1	Cytoplasm	other		X
X69111_at	ID3	inhibitor of DNA binding 3, dominant negative helix-loop-helix protein	Nucleus	transcription regulator		X
M35878_at	IGFBP3	insulin-like growth factor binding protein 3	Extracellular Space	other	X	X	X
U40282_at	ILK	integrin-linked kinase	Plasma Membrane	kinase	X
X07979_at	ITGB1	integrin, beta 1 (fibronectin receptor, beta polypeptide, antigen CD29 includes MDF2, MSK12)	Plasma Membrane	transmembrane receptor	X	X	X
U23852_s_at	LCK	lymphocyte-specific protein tyrosine kinase	Cytoplasm	kinase		X	X
J04456_at	LGALS1	lectin, galactoside-binding, soluble, 1 (galectin 1)	Extracellular Space	other	X	X	X
U89942_at	LOXL2	lysyl oxidase-like 2	Extracellular Space	enzyme		X	X
M64571_at	MAP4	microtubule-associated protein 4	Cytoplasm	other	X
M55593_at	MMP2	matrix metallopeptidase 2 (gelatinase A, 72kDa gelatinase, 72kDa type IV collagenase)	Extracellular Space	peptidase		X
M10942_at	MT1E	metallothionein 1E	Cytoplasm	other		X	X
V00594_s_at, V00594_at	MT2A	metallothionein 2A	Cytoplasm	other	X	X	X
X79882_at	MVP	major vault protein	Nucleus	other			X
U22376_cds2_s_at	MYB	v-myb myeloblastosis viral oncogene homolog (avian)	Nucleus	transcription regulator	X	X	X
X86809_at	PEA15	phosphoprotein enriched in astrocytes 15	Cytoplasm	transporter	X	X	X
X02419_rna1_s_at	PLAU	plasminogen activator, urokinase	Extracellular Space	peptidase		X	X
U09937_rna1_s_at	PLAUR	plasminogen activator, urokinase receptor	Plasma Membrane	transmembrane receptor	X	X	X
Z22548_at	PRDX2	peroxiredoxin 2	Cytoplasm	enzyme		X
X97267_rna1_s_at	PTPRCAP	protein tyrosine phosphatase, receptor type, C-associated protein	Plasma Membrane	other	X		X
D25274_at	RAC1	ras-related C3 botulinum toxin substrate 1 (rho family, small GTP binding protein Rac1)	Cytoplasm	enzyme	X		X
L25081_at	RHOC	ras homolog gene family, member C	Plasma Membrane	enzyme	X	X	X
M14949_at	RRAS	related RAS viral (r-ras) oncogene homolog	Cytoplasm	enzyme	X	X	X
M38591_at	S100A10	S100 calcium binding protein A10	Cytoplasm	other			X
D79206_s_at	SDC4	syndecan 4	Plasma Membrane	other			X
J03764_at, X04729_s_at	SERPINE1	serpin peptidase inhibitor, clade E (nexin, plasminogen activator inhibitor type 1), member 1	Extracellular Space	other	X	X	X
J03040_at	SPARC	secreted protein, acidic, cysteine-rich (osteonectin)	Extracellular Space	other	X	X	X
M97935_s_at, AFFX-HUMISGF3A/M97935_3_at, M97936_at	STAT1	signal transducer and activator of transcription 1, 91kDa	Nucleus	transcription regulator	X	X	X
M77349_at	TGFBI	transforming growth factor, beta-induced, 68kDa	Extracellular Space	other		X	X
S54005_s_at	TMSB10	thymosin beta 10	Cytoplasm	other			X
Z24727_at, M19267_s_at	TPM1	tropomyosin 1 (alpha)	Cytoplasm	other	X	X	X
U12595_at	TRAP1	TNF receptor-associated protein 1	Cytoplasm	enzyme		X
X01703_at	TUBA1A	tubulin, alpha 1a	Cytoplasm	other		X
U47634_at	TUBB3	tubulin, beta 3	Cytoplasm	other		X
D50840_at	UGCG	UDP-glucose ceramide glucosyltransferase	Cytoplasm	enzyme	X	X	X
U16306_at	VCAN	versican	Extracellular Space	other			X
M33308_at	VCL	vinculin	Plasma Membrane	enzyme	X	X	X
X95735_at	ZYX	zyxin	Plasma Membrane	other		X
Cancer
ID	Molecules	Description	Location	Type	CCA-EN	CIA	sPLS
M13792_at	ADA	adenosine deaminase	Cytoplasm	enzyme		X
U41766_s_at	ADAM9	ADAM metallopeptidase domain 9 (meltrin gamma)	Plasma Membrane	peptidase	X		X
U30999_at	ALCAM	activated leukocyte cell adhesion molecule	Plasma Membrane	other	X	X	X
X05908_at	ANXA1	annexin A1	Plasma Membrane	other		X
D00017_at, D28364_at	ANXA2	annexin A2	Plasma Membrane	other	X	X	X
U01691_s_at	ANXA5	annexin A5	Plasma Membrane	other	X
J04080_at	C1S	complement component 1, s subcomponent	Extracellular Space	peptidase		X
M23254_at	CAPN2	calpain 2, (m/II) large subunit	Cytoplasm	peptidase	X	X	X
Z18951_at	CAV1	caveolin 1, caveolae protein, 22kDa	Plasma Membrane	other	X	X	X
D29963_at	CD151	CD151 molecule (Raph blood group)	Plasma Membrane	other	X	X	X
M37033_at	CD53	CD53 molecule	Plasma Membrane	other	X		X
L08096_s_at	CD70	CD70 molecule	Extracellular Space	cytokine		X
U05340_at	CDC20	cell division cycle 20 homolog (S. cerevisiae)	Nucleus	other			X
M55998_s_at, Z74615_at	COL1A1	collagen, type I, alpha 1	Extracellular Space	other		X	X
M26576_cds2_at	COL4A1	collagen, type IV, alpha 1	Extracellular Space	other	X	X	X
X05610_at, M24766_s_at	COL4A2	collagen, type IV, alpha 2	Extracellular Space	other	X	X	X
X15880_at	COL6A1	collagen, type VI, alpha 1	Extracellular Space	other		X
X15882_at	COL6A2	collagen, type VI, alpha 2	Extracellular Space	other		X
X52022_at	COL6A3	collagen, type VI, alpha 3	Extracellular Space	other		X
M22760_at	COX5A	cytochrome c oxidase subunit Va	Cytoplasm	enzyme	X		X
M92934_at	CTGF	connective tissue growth factor	Extracellular Space	growth factor	X	X	X
U62015_at	CYR61	cysteine-rich, angiogenic inducer, 61	Extracellular Space	other	X	X	X
X68277_at	DUSP1	dual specificity phosphatase 1	Nucleus	phosphatase	X	X	X
X55733_at	EIF4B	eukaryotic translation initiation factor 4B	Cytoplasm	translation regulator		X
S79639_at	EXT1	exostoses (multiple) 1	Cytoplasm	enzyme		X
Z24725_at	FERMT2	fermitin family homolog 2 (Drosophila)	Cytoplasm	other			X
X02761_s_at	FN1	fibronectin 1	Plasma Membrane	enzyme	X	X
U03057_at	FSCN1	fascin homolog 1, actin-bundling protein (Strongylocentrotus purpuratus)	Cytoplasm	other		X
U06863_at	FSTL1	follistatin-like 1	Extracellular Space	other		X
Y00433_at	GPX1	glutathione peroxidase 1	Cytoplasm	enzyme		X
D32129_f_at, M94880_f_at	HLA-A	major histocompatibility complex, class I, A	Plasma Membrane	transmembrane receptor		X
D49824_s_at	HLA-B	major histocompatibility complex, class I, B	Plasma Membrane	transmembrane receptor		X
Z23090_at	HSPB1	heat shock 27kDa protein 1	Cytoplasm	other		X
X69111_at	ID3	inhibitor of DNA binding 3, dominant negative helix-loop-helix protein	Nucleus	transcription regulator		X
M35878_at	IGFBP3	insulin-like growth factor binding protein 3	Extracellular Space	other	X	X	X
U40282_at	ILK	integrin-linked kinase	Plasma Membrane	kinase	X
X07979_at	ITGB1	integrin, beta 1 (fibronectin receptor, beta polypeptide, antigen CD29 includes MDF2, MSK12)	Plasma Membrane	transmembrane receptor	X	X	X
X82456_at	LASP1	LIM and SH3 protein 1	Cytoplasm	transporter	X		X
U23852_s_at	LCK	lymphocyte-specific protein tyrosine kinase	Cytoplasm	kinase		X	X
J04456_at	LGALS1	lectin, galactoside-binding, soluble, 1 (galectin 1)	Extracellular Space	other	X	X	X
U89942_at	LOXL2	lysyl oxidase-like 2	Extracellular Space	enzyme		X
D55716_at	MCM7	minichromosome maintenance complex component 7	Nucleus	enzyme	X		X
M55593_at	MMP2	matrix metallopeptidase 2 (gelatinase A, 72kDa gelatinase, 72kDa type IV collagenase)	Extracellular Space	peptidase		X
M10942_at	MT1E	metallothionein 1E	Cytoplasm	other		X
V00594_s_at, V00594_at	MT2A	metallothionein 2A	Cytoplasm	other	X	X	X
U22376_cds2_s_at	MYB	v-myb myeloblastosis viral oncogene homolog (avian)	Nucleus	transcription regulator	X	X	X
M31013_at	MYH9	myosin, heavy chain 9, non-muscle	Cytoplasm	enzyme	X	X	X
U08021_at, U51010_s_at	NNMT	nicotinamide N-methyltransferase	Cytoplasm	enzyme	X	X	X
X86809_at	PEA15	phosphoprotein enriched in astrocytes 15	Cytoplasm	transporter	X	X	X
D25328_at	PFKP	phosphofructokinase, platelet	Cytoplasm	kinase		X
X02419_rna1_s_at	PLAU	plasminogen activator, urokinase	Extracellular Space	peptidase		X	X
U09937_rna1_s_at	PLAUR	plasminogen activator, urokinase receptor	Plasma Membrane	transmembrane receptor	X	X	X
J03805_s_at	PPP2CB	protein phosphatase 2 (formerly 2A), catalytic subunit, beta isoform	Cytoplasm	phosphatase	X		X
Z22548_at	PRDX2	peroxiredoxin 2	Cytoplasm	enzyme		X
X97267_rna1_s_at	PTPRCAP	protein tyrosine phosphatase, receptor type, C-associated protein	Plasma Membrane	other	X		X
D25274_at	RAC1	ras-related C3 botulinum toxin substrate 1 (rho family, small GTP binding protein Rac1)	Cytoplasm	enzyme	X		X
L25081_at	RHOC	ras homolog gene family, member C	Plasma Membrane	enzyme	X	X	X
M14949_at	RRAS	related RAS viral (r-ras) oncogene homolog	Cytoplasm	enzyme		X
M38591_at	S100A10	S100 calcium binding protein A10	Cytoplasm	other			X
Y07755_at	S100A2	S100 calcium binding protein A2	Cytoplasm	other		X
J03764_at, X04729_s_at	SERPINE1	serpin peptidase inhibitor, clade E (nexin, plasminogen activator inhibitor type 1), member 1	Extracellular Space	other	X	X	X
J03040_at	SPARC	secreted protein, acidic, cysteine-rich (osteonectin)	Extracellular Space	other	X	X	X
M97935_s_at, AFFX-HUMISGF3A/M97935_3_at, M97936_at	STAT1	signal transducer and activator of transcription 1, 91kDa	Nucleus	transcription regulator	X	X	X
M95787_at	TAGLN	transgelin	Cytoplasm	other		X
U90913_at	TAX1BP3	Tax1 (human T-cell leukemia virus type I) binding protein 3	Nucleus	transcription regulator	X	X	X
M11749_at	THY1	Thy-1 cell surface antigen	Plasma Membrane	other		X
M90657_at	TM4SF1	transmembrane 4 L six family member 1	Plasma Membrane	other		X
S54005_s_at	TMSB10	thymosin beta 10	Cytoplasm	other			X
Z24727_at, M19267_s_at	TPM1	tropomyosin 1 (alpha)	Cytoplasm	other	X	X	X
U12595_at	TRAP1	TNF receptor-associated protein 1	Cytoplasm	enzyme		X
X01703_at	TUBA1A	tubulin, alpha 1a	Cytoplasm	other		X
U47634_at	TUBB3	tubulin, beta 3	Cytoplasm	other		X
D50840_at	UGCG	UDP-glucose ceramide glucosyltransferase	Cytoplasm	enzyme	X	X	X
U16306_at	VCAN	versican	Extracellular Space	other			X
M33308_at	VCL	vinculin	Plasma Membrane	enzyme	X	X	X
Z19554_s_at	VIM	vimentin	Cytoplasm	other	X	X	X
Reproductive System Disease
ID	Molecules	Description	Location	Type	CCA-EN	CIA	sPLS
X05908_at	ANXA1	annexin A1	Plasma Membrane	other		X
D00017_at, D28364_at	ANXA2	annexin A2	Plasma Membrane	other		X
U01691_s_at	ANXA5	annexin A5	Plasma Membrane	other	X
J04080_at	C1S	complement component 1, s subcomponent	Extracellular Space	peptidase		X
Z18951_at	CAV1	caveolin 1, caveolae protein, 22kDa	Plasma Membrane	other	X	X	X
D29963_at	CD151	CD151 molecule (Raph blood group)	Plasma Membrane	other	X	X
L08096_s_at	CD70	CD70 molecule	Extracellular Space	cytokine		X
X52022_at	COL6A3	collagen, type VI, alpha 3	Extracellular Space	other		X
M22760_at	COX5A	cytochrome c oxidase subunit Va	Cytoplasm	enzyme	X		X
M92934_at	CTGF	connective tissue growth factor	Extracellular Space	growth factor	X	X	X
U62015_at	CYR61	cysteine-rich, angiogenic inducer, 61	Extracellular Space	other	X	X	X
X68277_at	DUSP1	dual specificity phosphatase 1	Nucleus	phosphatase	X	X	X
X55733_at	EIF4B	eukaryotic translation initiation factor 4B	Cytoplasm	translation regulator		X
X02761_s_at	FN1	fibronectin 1	Plasma Membrane	enzyme	X	X
U03057_at	FSCN1	fascin homolog 1, actin-bundling protein (Strongylocentrotus purpuratus)	Cytoplasm	other		X
Y00433_at	GPX1	glutathione peroxidase 1	Cytoplasm	enzyme		X
M35878_at	IGFBP3	insulin-like growth factor binding protein 3	Extracellular Space	other	X	X	X
U40282_at	ILK	integrin-linked kinase	Plasma Membrane	kinase	X
X07979_at	ITGB1	integrin, beta 1 (fibronectin receptor, beta polypeptide, antigen CD29 includes MDF2, MSK12)	Plasma Membrane	transmembrane receptor	X	X	X
U23852_s_at	LCK	lymphocyte-specific protein tyrosine kinase	Cytoplasm	kinase		X
J04456_at	LGALS1	lectin, galactoside-binding, soluble, 1 (galectin 1)	Extracellular Space	other	X	X	X
M55593_at	MMP2	matrix metallopeptidase 2 (gelatinase A, 72kDa gelatinase, 72kDa type IV collagenase)	Extracellular Space	peptidase		X
M10942_at	MT1E	metallothionein 1E	Cytoplasm	other		X
X64177_f_at	MT1H	metallothionein 1H	Cytoplasm	other		X
U22376_cds2_s_at	MYB	v-myb myeloblastosis viral oncogene homolog (avian)	Nucleus	transcription regulator	X	X	X
X86809_at	PEA15	phosphoprotein enriched in astrocytes 15	Cytoplasm	transporter	X	X	X
X02419_rna1_s_at	PLAU	plasminogen activator, urokinase	Extracellular Space	peptidase		X	X
U09937_rna1_s_at	PLAUR	plasminogen activator, urokinase receptor	Plasma Membrane	transmembrane receptor	X	X	X
D25274_at	RAC1	ras-related C3 botulinum toxin substrate 1 (rho family, small GTP binding protein Rac1)	Cytoplasm	enzyme	X		X
L25081_at	RHOC	ras homolog gene family, member C	Plasma Membrane	enzyme	X	X	X
Y07755_at	S100A2	S100 calcium binding protein A2	Cytoplasm	other		X
J03764_at, X04729_s_at	SERPINE1	serpin peptidase inhibitor, clade E (nexin, plasminogen activator inhibitor type 1), member 1	Extracellular Space	other	X	X	X
J03040_at	SPARC	secreted protein, acidic, cysteine-rich (osteonectin)	Extracellular Space	other	X	X	X
M97935_s_at, AFFX-HUMISGF3A/M97935_3_at, M97936_at	STAT1	signal transducer and activator of transcription 1, 91kDa	Nucleus	transcription regulator	X	X	X
M77349_at	TGFBI	transforming growth factor, beta-induced, 68kDa	Extracellular Space	other		X
M11749_at	THY1	Thy-1 cell surface antigen	Plasma Membrane	other		X
Z24727_at, M19267_s_at	TPM1	tropomyosin 1 (alpha)	Cytoplasm	other	X	X	X
X01703_at	TUBA1A	tubulin, alpha 1a	Cytoplasm	other		X
U47634_at	TUBB3	tubulin, beta 3	Cytoplasm	other		X
X04741_at	UCHL1	ubiquitin carboxyl-terminal esterase L1 (ubiquitin thiolesterase)	Cytoplasm	peptidase		X
D50840_at	UGCG	UDP-glucose ceramide glucosyltransferase	Cytoplasm	enzyme	X	X	X
Z19554_s_at	VIM	vimentin	Cytoplasm	other	X	X	X
Cell-to-Cell Signaling and Interaction
ID	Molecules	Description	Location	Type	CCA-EN	CIA	sPLS
M95178_at	ACTN1	actinin, alpha 1	Cytoplasm	other	X	X	X
M13792_at	ADA	adenosine deaminase	Cytoplasm	enzyme		X
U41766_s_at	ADAM9	ADAM metallopeptidase domain 9 (meltrin gamma)	Plasma Membrane	peptidase	X		X
U30999_at	ALCAM	activated leukocyte cell adhesion molecule	Plasma Membrane	other	X	X	X
X05908_at	ANXA1	annexin A1	Plasma Membrane	other		X
D00017_at, D28364_at	ANXA2	annexin A2	Plasma Membrane	other	X	X	X
U01691_s_at	ANXA5	annexin A5	Plasma Membrane	other	X
M23254_at	CAPN2	calpain 2, (m/II) large subunit	Cytoplasm	peptidase	X	X	X
Z18951_at	CAV1	caveolin 1, caveolae protein, 22kDa	Plasma Membrane	other	X	X	X
D29963_at	CD151	CD151 molecule (Raph blood group)	Plasma Membrane	other	X	X	X
X69910_at	CKAP4	cytoskeleton-associated protein 4	Cytoplasm	other	X	X	X
X89109_s_at	CORO1A	coronin, actin binding protein, 1A	Cytoplasm	other	X		X
M92934_at	CTGF	connective tissue growth factor	Extracellular Space	growth factor	X	X	X
U62015_at	CYR61	cysteine-rich, angiogenic inducer, 61	Extracellular Space	other	X	X	X
Z24725_at	FERMT2	fermitin family homolog 2 (Drosophila)	Cytoplasm	other			X
X02761_s_at	FN1	fibronectin 1	Plasma Membrane	enzyme	X	X
D32129_f_at, M94880_f_at	HLA-A	major histocompatibility complex, class I, A	Plasma Membrane	transmembrane receptor		X
X69111_at	ID3	inhibitor of DNA binding 3, dominant negative helix-loop-helix protein	Nucleus	transcription regulator		X
M35878_at	IGFBP3	insulin-like growth factor binding protein 3	Extracellular Space	other	X	X	X
M59807_at	IL32	interleukin 32	Extracellular Space	other		X
U40282_at	ILK	integrin-linked kinase	Plasma Membrane	kinase	X
X07979_at	ITGB1	integrin, beta 1 (fibronectin receptor, beta polypeptide, antigen CD29 includes MDF2, MSK12)	Plasma Membrane	transmembrane receptor	X	X	X
U23852_s_at	LCK	lymphocyte-specific protein tyrosine kinase	Cytoplasm	kinase		X	X
AB006782_at, Z49107_s_at	LGALS9	lectin, galactoside-binding, soluble, 9 (galectin 9)	Extracellular Space	other	X		X
U89942_at	LOXL2	lysyl oxidase-like 2	Extracellular Space	enzyme	X	X	X
M64571_at	MAP4	microtubule-associated protein 4	Cytoplasm	other	X
M55593_at	MMP2	matrix metallopeptidase 2 (gelatinase A, 72kDa gelatinase, 72kDa type IV collagenase)	Extracellular Space	peptidase		X
M31013_at	MYH9	myosin, heavy chain 9, non-muscle	Cytoplasm	enzyme	X	X	X
X02419_rna1_s_at	PLAU	plasminogen activator, urokinase	Extracellular Space	peptidase		X	X
U09937_rna1_s_at	PLAUR	plasminogen activator, urokinase receptor	Plasma Membrane	transmembrane receptor	X	X	X
U53204_at	PLEC1	plectin 1, intermediate filament binding protein 500kDa	Cytoplasm	other	X		X
Z22548_at	PRDX2	peroxiredoxin 2	Cytoplasm	enzyme		X
X75593_at	RAB13	RAB13, member RAS oncogene family	Plasma Membrane	enzyme	X
D25274_at	RAC1	ras-related C3 botulinum toxin substrate 1 (rho family, small GTP binding protein Rac1)	Cytoplasm	enzyme	X		X
L25081_at	RHOC	ras homolog gene family, member C	Plasma Membrane	enzyme	X	X	X
M14949_at	RRAS	related RAS viral (r-ras) oncogene homolog	Cytoplasm	enzyme	X	X	X
M38591_at	S100A10	S100 calcium binding protein A10	Cytoplasm	other			X
D79206_s_at	SDC4	syndecan 4	Plasma Membrane	other			X
J03764_at, X04729_s_at	SERPINE1	serpin peptidase inhibitor, clade E (nexin, plasminogen activator inhibitor type 1), member 1	Extracellular Space	other	X	X	X
J03040_at	SPARC	secreted protein, acidic, cysteine-rich (osteonectin)	Extracellular Space	other	X	X	X
M97935_s_at, AFFX-HUMISGF3A/M97935_3_at, M97936_at	STAT1	signal transducer and activator of transcription 1, 91kDa	Nucleus	transcription regulator	X	X	X
M77349_at	TGFBI	transforming growth factor, beta-induced, 68kDa	Extracellular Space	other	X	X	X
M11749_at	THY1	Thy-1 cell surface antigen	Plasma Membrane	other		X
M12125_at, X06825_at	TPM2	tropomyosin 2 (beta)	Cytoplasm	other		X
D50840_at	UGCG	UDP-glucose ceramide glucosyltransferase	Cytoplasm	enzyme	X	X	X
U16306_at	VCAN	versican	Extracellular Space	other			X
M33308_at	VCL	vinculin	Plasma Membrane	enzyme	X	X	X
Z19554_s_at	VIM	vimentin	Cytoplasm	other	X	X	X
X95735_at	ZYX	zyxin	Plasma Membrane	other		X
Connective Tissue Development and Function
ID	Molecules	Description	Location	Type	CCA-EN	CIA	sPLS
U73477_s_at	ANP32A	acidic (leucine-rich) nuclear phosphoprotein 32 family, member A	Nucleus	other			X
M23254_at	CAPN2	calpain 2, (m/II) large subunit	Cytoplasm	peptidase	X	X	X
Z18951_at	CAV1	caveolin 1, caveolae protein, 22kDa	Plasma Membrane	other	X	X	X
D29963_at	CD151	CD151 molecule (Raph blood group)	Plasma Membrane	other	X	X	X
M55998_s_at, Z74615_at	COL1A1	collagen, type I, alpha 1	Extracellular Space	other		X	X
M92934_at	CTGF	connective tissue growth factor	Extracellular Space	growth factor	X	X	X
U62015_at	CYR61	cysteine-rich, angiogenic inducer, 61	Extracellular Space	other	X	X	X
X02761_s_at	FN1	fibronectin 1	Plasma Membrane	enzyme	X	X
Y00433_at	GPX1	glutathione peroxidase 1	Cytoplasm	enzyme		X
X69111_at	ID3	inhibitor of DNA binding 3, dominant negative helix-loop-helix protein	Nucleus	transcription regulator		X
M35878_at	IGFBP3	insulin-like growth factor binding protein 3	Extracellular Space	other	X	X	X
X07979_at	ITGB1	integrin, beta 1 (fibronectin receptor, beta polypeptide, antigen CD29 includes MDF2, MSK12)	Plasma Membrane	transmembrane receptor	X	X	X
M55593_at	MMP2	matrix metallopeptidase 2 (gelatinase A, 72kDa gelatinase, 72kDa type IV collagenase)	Extracellular Space	peptidase		X
X02419_rna1_s_at	PLAU	plasminogen activator, urokinase	Extracellular Space	peptidase		X	X
U09937_rna1_s_at	PLAUR	plasminogen activator, urokinase receptor	Plasma Membrane	transmembrane receptor	X	X	X
U53204_at	PLEC1	plectin 1, intermediate filament binding protein 500kDa	Cytoplasm	other	X		X
D25274_at	RAC1	ras-related C3 botulinum toxin substrate 1 (rho family, small GTP binding protein Rac1)	Cytoplasm	enzyme	X		X
D79206_s_at	SDC4	syndecan 4	Plasma Membrane	other			X
J03764_at, X04729_s_at	SERPINE1	serpin peptidase inhibitor, clade E (nexin, plasminogen activator inhibitor type 1), member 1	Extracellular Space	other		X
J03040_at	SPARC	secreted protein, acidic, cysteine-rich (osteonectin)	Extracellular Space	other	X	X	X
M97935_s_at, AFFX-HUMISGF3A/M97935_3_at, M97936_at	STAT1	signal transducer and activator of transcription 1, 91kDa	Nucleus	transcription regulator	X	X	X
M77349_at	TGFBI	transforming growth factor, beta-induced, 68kDa	Extracellular Space	other		X
M11749_at	THY1	Thy-1 cell surface antigen	Plasma Membrane	other		X
Z24727_at, M19267_s_at	TPM1	tropomyosin 1 (alpha)	Cytoplasm	other	X		X
D50840_at	UGCG	UDP-glucose ceramide glucosyltransferase	Cytoplasm	enzyme	X	X	X
M33308_at	VCL	vinculin	Plasma Membrane	enzyme	X	X	X
X95735_at	ZYX	zyxin	Plasma Membrane	other		X
Cellular Function and Maintenance
ID	Molecules	Description	Location	Type	CCA-EN	CIA	sPLS
AFFX-HSAC07/X00351_M_at, AFFX-HSAC07/X00351_5_at, AFFX-HSAC07/X00351_3_at, M19283_at	ACTG1	actin, gamma 1	Cytoplasm	other	X
U73477_s_at	ANP32A	acidic (leucine-rich) nuclear phosphoprotein 32 family, member A	Nucleus	other			X
D00017_at, D28364_at	ANXA2	annexin A2	Plasma Membrane	other		X
L12168_at	CAP1	CAP, adenylate cyclase-associated protein 1 (yeast)	Plasma Membrane	other	X
Z18951_at	CAV1	caveolin 1, caveolae protein, 22kDa	Plasma Membrane	other	X		X
U32114_at	CAV2	caveolin 2	Plasma Membrane	other	X		X
X62654_rna1_at	CD63	CD63 molecule	Plasma Membrane	other	X
M11718_at	COL5A2	collagen, type V, alpha 2	Extracellular Space	other		X
U62015_at	CYR61	cysteine-rich, angiogenic inducer, 61	Extracellular Space	other			X
S65738_at	DSTN	destrin (actin depolymerizing factor)	Cytoplasm	other	X
X02761_s_at	FN1	fibronectin 1	Plasma Membrane	enzyme	X	X
U40282_at	ILK	integrin-linked kinase	Plasma Membrane	kinase	X
X07979_at	ITGB1	integrin, beta 1 (fibronectin receptor, beta polypeptide, antigen CD29 includes MDF2, MSK12)	Plasma Membrane	transmembrane receptor	X	X	X
U23852_s_at	LCK	lymphocyte-specific protein tyrosine kinase	Cytoplasm	kinase			X
M31013_at	MYH9	myosin, heavy chain 9, non-muscle	Cytoplasm	enzyme	X		X
L10678_at	PFN2	profilin 2	Cytoplasm	other	X
M83088_at	PGM1	phosphoglucomutase 1	Cytoplasm	enzyme	X
X02419_rna1_s_at	PLAU	plasminogen activator, urokinase	Extracellular Space	peptidase		X	X
U09937_rna1_s_at	PLAUR	plasminogen activator, urokinase receptor	Plasma Membrane	transmembrane receptor	X	X	X
D25274_at	RAC1	ras-related C3 botulinum toxin substrate 1 (rho family, small GTP binding protein Rac1)	Cytoplasm	enzyme	X		X
L25081_at	RHOC	ras homolog gene family, member C	Plasma Membrane	enzyme	X	X	X
M97935_s_at, AFFX-HUMISGF3A/M97935_3_at, M97936_at	STAT1	signal transducer and activator of transcription 1, 91kDa	Nucleus	transcription regulator			X
D50840_at	UGCG	UDP-glucose ceramide glucosyltransferase	Cytoplasm	enzyme	X	X	X
Cardiovascular System Development and Function
ID	Molecules	Description	Location	Type	CCA-EN	CIA	sPLS
X05908_at	ANXA1	annexin A1	Plasma Membrane	other		X
D00017_at, D28364_at	ANXA2	annexin A2	Plasma Membrane	other	X	X	X
U01691_s_at	ANXA5	annexin A5	Plasma Membrane	other	X
Z18951_at	CAV1	caveolin 1, caveolae protein, 22kDa	Plasma Membrane	other	X	X	X
U32114_at	CAV2	caveolin 2	Plasma Membrane	other	X		X
D29963_at	CD151	CD151 molecule (Raph blood group)	Plasma Membrane	other	X	X	X
M55998_s_at, Z74615_at	COL1A1	collagen, type I, alpha 1	Extracellular Space	other		X	X
M26576_cds2_at	COL4A1	collagen, type IV, alpha 1	Extracellular Space	other	X	X	X
X05610_at, M24766_s_at	COL4A2	collagen, type IV, alpha 2	Extracellular Space	other	X	X	X
M92934_at	CTGF	connective tissue growth factor	Extracellular Space	growth factor	X	X	X
U62015_at	CYR61	cysteine-rich, angiogenic inducer, 61	Extracellular Space	other	X	X	X
X68277_at	DUSP1	dual specificity phosphatase 1	Nucleus	phosphatase	X
X02761_s_at	FN1	fibronectin 1	Plasma Membrane	enzyme	X	X
Y00433_at	GPX1	glutathione peroxidase 1	Cytoplasm	enzyme		X
X69111_at	ID3	inhibitor of DNA binding 3, dominant negative helix-loop-helix protein	Nucleus	transcription regulator		X
M35878_at	IGFBP3	insulin-like growth factor binding protein 3	Extracellular Space	other	X	X	X
X07979_at	ITGB1	integrin, beta 1 (fibronectin receptor, beta polypeptide, antigen CD29 includes MDF2, MSK12)	Plasma Membrane	transmembrane receptor	X	X	X
M55593_at	MMP2	matrix metallopeptidase 2 (gelatinase A, 72kDa gelatinase, 72kDa type IV collagenase)	Extracellular Space	peptidase		X
U22376_cds2_s_at	MYB	v-myb myeloblastosis viral oncogene homolog (avian)	Nucleus	transcription regulator	X	X	X
M31013_at	MYH9	myosin, heavy chain 9, non-muscle	Cytoplasm	enzyme	X	X	X
X02419_rna1_s_at	PLAU	plasminogen activator, urokinase	Extracellular Space	peptidase		X	X
U09937_rna1_s_at	PLAUR	plasminogen activator, urokinase receptor	Plasma Membrane	transmembrane receptor	X	X	X
M28209_at	RAB1A	RAB1A, member RAS oncogene family	Cytoplasm	enzyme	X
D25274_at	RAC1	ras-related C3 botulinum toxin substrate 1 (rho family, small GTP binding protein Rac1)	Cytoplasm	enzyme	X		X
L25081_at	RHOC	ras homolog gene family, member C	Plasma Membrane	enzyme	X	X
Y07755_at	S100A2	S100 calcium binding protein A2	Cytoplasm	other		X
J03764_at, X04729_s_at	SERPINE1	serpin peptidase inhibitor, clade E (nexin, plasminogen activator inhibitor type 1), member 1	Extracellular Space	other	X	X	X
J03040_at	SPARC	secreted protein, acidic, cysteine-rich (osteonectin)	Extracellular Space	other	X	X	X
M77349_at	TGFBI	transforming growth factor, beta-induced, 68kDa	Extracellular Space	other	X	X	X
M11749_at	THY1	Thy-1 cell surface antigen	Plasma Membrane	other		X
Renal and Urological System Development and Function
ID	Molecules	Description	Location	Type	CCA-EN	CIA	sPLS
U30999_at	ALCAM	activated leukocyte cell adhesion molecule	Plasma Membrane	other	X	X	X
D00017_at, D28364_at	ANXA2	annexin A2	Plasma Membrane	other	X	X	X
Z18951_at	CAV1	caveolin 1, caveolae protein, 22kDa	Plasma Membrane	other	X	X	X
X02761_s_at	FN1	fibronectin 1	Plasma Membrane	enzyme	X	X
M35878_at	IGFBP3	insulin-like growth factor binding protein 3	Extracellular Space	other	X	X	X
X07979_at	ITGB1	integrin, beta 1 (fibronectin receptor, beta polypeptide, antigen CD29 includes MDF2, MSK12)	Plasma Membrane	transmembrane receptor	X	X	X
X02419_rna1_s_at	PLAU	plasminogen activator, urokinase	Extracellular Space	peptidase		X	X
U09937_rna1_s_at	PLAUR	plasminogen activator, urokinase receptor	Plasma Membrane	transmembrane receptor	X	X	X
M14949_at	RRAS	related RAS viral (r-ras) oncogene homolog	Cytoplasm	enzyme	X	X	X
D79206_s_at	SDC4	syndecan 4	Plasma Membrane	other			X
Cellular Development
ID	Molecules	Description	Location	Type	CCA-EN	CIA	sPLS
M13792_at	ADA	adenosine deaminase	Cytoplasm	enzyme		X
X15414_at	AKR1B1	aldo-keto reductase family 1, member B1 (aldose reductase)	Cytoplasm	enzyme	X	X	X
U73477_s_at	ANP32A	acidic (leucine-rich) nuclear phosphoprotein 32 family, member A	Nucleus	other			X
X05908_at	ANXA1	annexin A1	Plasma Membrane	other		X
D00017_at, D28364_at	ANXA2	annexin A2	Plasma Membrane	other		X
U01691_s_at	ANXA5	annexin A5	Plasma Membrane	other	X
L12168_at	CAP1	CAP, adenylate cyclase-associated protein 1 (yeast)	Plasma Membrane	other	X		X
Z18951_at	CAV1	caveolin 1, caveolae protein, 22kDa	Plasma Membrane	other	X	X	X
D29963_at	CD151	CD151 molecule (Raph blood group)	Plasma Membrane	other	X	X	X
X03934_at	CD3D	CD3d molecule, delta (CD3-TCR complex)	Plasma Membrane	transmembrane receptor	X		X
L08096_s_at	CD70	CD70 molecule	Extracellular Space	cytokine		X
M55998_s_at, Z74615_at	COL1A1	collagen, type I, alpha 1	Extracellular Space	other		X	X
M26576_cds2_at	COL4A1	collagen, type IV, alpha 1	Extracellular Space	other		X
X89109_s_at	CORO1A	coronin, actin binding protein, 1A	Cytoplasm	other	X		X
M92934_at	CTGF	connective tissue growth factor	Extracellular Space	growth factor		X
U62015_at	CYR61	cysteine-rich, angiogenic inducer, 61	Extracellular Space	other	X	X	X
X68277_at	DUSP1	dual specificity phosphatase 1	Nucleus	phosphatase	X	X	X
D50663_at	DYNLT1	dynein, light chain, Tctex-type 1	Cytoplasm	other			X
S79639_at	EXT1	exostoses (multiple) 1	Cytoplasm	enzyme		X
X02761_s_at	FN1	fibronectin 1	Plasma Membrane	enzyme	X	X
Y00433_at	GPX1	glutathione peroxidase 1	Cytoplasm	enzyme		X
Z23090_at	HSPB1	heat shock 27kDa protein 1	Cytoplasm	other		X
X69111_at	ID3	inhibitor of DNA binding 3, dominant negative helix-loop-helix protein	Nucleus	transcription regulator		X
M35878_at	IGFBP3	insulin-like growth factor binding protein 3	Extracellular Space	other	X	X	X
U40282_at	ILK	integrin-linked kinase	Plasma Membrane	kinase	X
X07979_at	ITGB1	integrin, beta 1 (fibronectin receptor, beta polypeptide, antigen CD29 includes MDF2, MSK12)	Plasma Membrane	transmembrane receptor	X	X	X
J04182_at	LAMP1	lysosomal-associated membrane protein 1	Plasma Membrane	other	X		X
U23852_s_at	LCK	lymphocyte-specific protein tyrosine kinase	Cytoplasm	kinase		X	X
J04456_at	LGALS1	lectin, galactoside-binding, soluble, 1 (galectin 1)	Extracellular Space	other	X	X	X
M55593_at	MMP2	matrix metallopeptidase 2 (gelatinase A, 72kDa gelatinase, 72kDa type IV collagenase)	Extracellular Space	peptidase		X
U22376_cds2_s_at	MYB	v-myb myeloblastosis viral oncogene homolog (avian)	Nucleus	transcription regulator	X	X	X
M31013_at	MYH9	myosin, heavy chain 9, non-muscle	Cytoplasm	enzyme	X	X	X
X02419_rna1_s_at	PLAU	plasminogen activator, urokinase	Extracellular Space	peptidase		X	X
U09937_rna1_s_at	PLAUR	plasminogen activator, urokinase receptor	Plasma Membrane	transmembrane receptor	X	X	X
M28209_at	RAB1A	RAB1A, member RAS oncogene family	Cytoplasm	enzyme	X
M28213_s_at, X12953_at	RAB2A	RAB2A, member RAS oncogene family	Cytoplasm	enzyme	X
D25274_at	RAC1	ras-related C3 botulinum toxin substrate 1 (rho family, small GTP binding protein Rac1)	Cytoplasm	enzyme	X		X
M14949_at	RRAS	related RAS viral (r-ras) oncogene homolog	Cytoplasm	enzyme	X	X	X
M38591_at	S100A10	S100 calcium binding protein A10	Cytoplasm	other			X
D79206_s_at	SDC4	syndecan 4	Plasma Membrane	other			X
J03764_at, X04729_s_at	SERPINE1	serpin peptidase inhibitor, clade E (nexin, plasminogen activator inhibitor type 1), member 1	Extracellular Space	other	X	X	X
J03040_at	SPARC	secreted protein, acidic, cysteine-rich (osteonectin)	Extracellular Space	other	X	X	X
M97935_s_at, AFFX-HUMISGF3A/M97935_3_at, M97936_at	STAT1	signal transducer and activator of transcription 1, 91kDa	Nucleus	transcription regulator	X	X	X
M77349_at	TGFBI	transforming growth factor, beta-induced, 68kDa	Extracellular Space	other	X	X	X
M11749_at	THY1	Thy-1 cell surface antigen	Plasma Membrane	other		X
Z24727_at, M19267_s_at	TPM1	tropomyosin 1 (alpha)	Cytoplasm	other			X
U47634_at	TUBB3	tubulin, beta 3	Cytoplasm	other		X
U16306_at	VCAN	versican	Extracellular Space	other			X
M33308_at	VCL	vinculin	Plasma Membrane	enzyme	X	X	X
X95735_at	ZYX	zyxin	Plasma Membrane	other		X
Over-represented biological functions identified by the 3 canonical methods for Staunton gene lists of Set 1
Biological Functions significantly over-represented in the gene lists selected from the Staunton data set by the three methods CCA-EN, CIA and sPLS (Set 1 of gene lists). Only the 11 biological functions with a p-value lower than 0.001 for all three methods are displayed. X indicates that the gene has been selected by the corresponding method. The analysis was performed using Ingenuity Pathways A…
